# Supplementary material for: Bacteriophages Roam the Wheat Phyllosphere
Source: Viruses. 2022 Jan 26;14(2):244. doi: 10.3390/v14020244 (PMC8876510; doi:10.3390/v14020244)
Supplement: Supplementary file 1 [file viruses-14-00244-s001.zip]

Archive with 2 entries (2 files):
- Supplementary_Bacteriophagesroam_phyllosphere 2.pdf
- Table_S3.xlsx
