# Supplementary material for: Bacteriophages Roam the Wheat Phyllosphere
Source: Viruses. 2022 Jan 26;14(2):244. doi: 10.3390/v14020244 (PMC8876510; doi:10.3390/v14020244)
Supplement: Supplementary file 1 [file viruses-14-00244-s001.zip › Table_S3.xlsx]

## Sheet: summary
Contig_id	contig_length	gene_count	viral_genes	host_genes	checkv_quality	termini	VirSorter2_viral_group	kingdom_vcontact	phylum_vcontact	class_vcontact	order_vcontact	family_vcontact	genus_vcontact	PL_depth	PL_relative_abundance	FL_depth	FL_relative_abundance	PLamp_depth	FLamp_depth	cluster_size_species	cluster_size_genus	prophage_VIBRANT
NODE_219_length_23586_cov_194.657218	23586	28	10	0	Low-quality		dsDNAphage							3.37428	0.0978014	0	0	1.21479	0	2	5
NODE_273_length_10495_cov_87.560441	10495	29	7	0	Low-quality		dsDNAphage							1.38284	0.0400808	0.0117116	0.000303887	0.0568726	0	3
APSE_wheat	41352	36	26	1	High-quality									1.08962	0.0315819	8.90538	0.231072	13.4591	25.7268	21	1	Yes
it_NODE_40_length_57658_cov_2046.279291	57658	95	16	2	High-quality									1.32602	0.0384337	0	0	0.0548564	0	16	9
NODE_45_length_39762_cov_79.431435	39762	63	33	0	High-quality		dsDNAphage							0	0	0.592855	0.0153831	0	0.042256	3		Yes
NODE_72_length_42352_cov_147.379861	42352	76	12	0	Complete	55-bp-DTR	dsDNAphage							0	0	0.361415	0.00937782	0	0.00155435	9		Yes
NODE_159_length_16035_cov_42.341206	16035	18	7	0	Medium-quality		dsDNAphage							0.735632	0.0213218	0	0	0.0208511	0	2	14
NODE_7_length_147872_cov_41.585968	147872	282	136	0	High-quality		dsDNAphage	Viruses	Uroviricota	Caudoviricetes	Caudovirales	Myoviridae	Certrevirus	0.675309	0.0195734	0.0167606	0.000434896	0.915562	0.0100062	32	1
NODE_24_length_62354_cov_58.803047	62354	80	52	0	High-quality		dsDNAphage	Viruses	Uroviricota	Caudoviricetes	Caudovirales	Siphoviridae	Chivirus	0.594902	0.0172428	0.0232536	0.000603372	0.0510405	0.000421497	6	1
NODE_88_length_43361_cov_151.094075	43361	73	21	1	Complete	55-bp-DTR	dsDNAphage							0.554525	0.0160725	0	0	0.0144916	0	2
NODE_157_length_30320_cov_163.780010	30320	45	11	0	Medium-quality		dsDNAphage							0.546903	0.0158516	0	0	0.0201103	0	5	7
NODE_498_length_11616_cov_186.326010	11616	26	14	0	Low-quality		dsDNAphage							0.1528	0.00442882	0.195557	0.00507421	0.262097	0.114461	3		Yes
NODE_53_length_37744_cov_51.980923	37744	64	13	0	Medium-quality		dsDNAphage							0.494083	0.0143207	0	0	0.0255569	0	6	7
NODE_48_length_39628_cov_42.358123	39628	67	10	0	High-quality		dsDNAphage							0.487136	0.0141193	0	0	0.0206841	0	5	6
NODE_8_length_73725_cov_92.909108	73725	105	54	0	High-quality		dsDNAphage							0.470046	0.013624	0	0	0.205134	0	2
NODE_119_length_38669_cov_183.384524	38669	31	21	0	Medium-quality		dsDNAphage							0.459615	0.0133216	0	0	0.00280167	0	4
NODE_140_length_17236_cov_11.474769	17236	19	6	0	High-quality		dsDNAphage							0.422019	0.0122319	0.334617	0.00868248	0.00593329	0.00112375	6
NODE_21_length_55407_cov_57.927880	55407	92	37	0	High-quality		dsDNAphage							0.417548	0.0121024	0.0063734	0.000165374	0.0290164	0	13
NODE_131_length_37017_cov_156.640983	37017	53	15	0	Medium-quality	55-bp-DTR	dsDNAphage							0.415271	0.0120364	0.00102996	2.67249e-05	0.00281409	0	3	5
NODE_76_length_41981_cov_9.940944	41981	36	24	0	Medium-quality		dsDNAphage							0.409933	0.0118816	0.00444515	0.00011534	0.00257092	0	4
NODE_24_length_73170_cov_85.968939	73170	81	52	0	High-quality		dsDNAphage	Viruses	Uroviricota	Caudoviricetes	Caudovirales	Autographiviridae	--	0.398005	0.0115359	0	0	0.0441285	0	4	3
NODE_11_length_66302_cov_97.580373	66302	119	48	0	High-quality		dsDNAphage							0.34303	0.00994249	0.00191846	4.97792e-05	0.0599005	0	19
NODE_7_length_90711_cov_146.628408	90711	188	55	2	Complete	55-bp-DTR	dsDNAphage							0.320181	0.00928024	0	0	6.31669	0	2	3
NODE_43_length_59835_cov_144.763851	59835	79	36	1	High-quality		dsDNAphage							0.301381	0.00873534	0.116825	0.00303131	0.0126364	0.00239762	13
NODE_87_length_43471_cov_145.071057	43471	71	22	1	Complete	33-bp-DTR	dsDNAphage							0.28579	0.00828344	0	0	0.0192965	0	3	8
NODE_132_length_36225_cov_127.405640	36225	57	14	0	Medium-quality		dsDNAphage							0.256871	0.00744524	0	0	0.0174601	0	1	8
NODE_23_length_53452_cov_23.991460	53452	96	30	0	Medium-quality		dsDNAphage							0.256119	0.00742344	0.0150757	0.000391178	0.0124246	0	19
NODE_26_length_52465_cov_124.627552	52465	79	57	0	Complete	55-bp-DTR	dsDNAphage							0.243872	0.00706846	0.171988	0.00446266	1.2464	0.407922	4
NODE_64_length_30695_cov_45.994843	30695	54	9	0	Medium-quality		dsDNAphage							0.235843	0.00683574	0	0	0	0	6	7
NODE_228_length_12303_cov_9.111447	12303	16	12	0	Low-quality		dsDNAphage							0.234833	0.00680649	0.00352813	9.15461e-05	0.00504189	0	8	3
NODE_221_length_23466_cov_140.241767	23466	30	7	0	Low-quality		dsDNAphage							0.18743	0.00543252	0.00406184	0.000105395	0.00563053	0	4	9
NODE_181_length_27072_cov_157.760077	27072	36	15	0	Low-quality		dsDNAphage							0.187182	0.00542536	0.0193669	0.000502522	0.00465793	0	3	2
NODE_67_length_29662_cov_107.926740	29662	36	24	0	Medium-quality		dsDNAphage							0.186338	0.00540087	0.113413	0.00294279	0.0921764	0.0292008	15
NODE_47_length_39844_cov_106.110156	39844	46	41	0	Complete	55-bp-DTR	dsDNAphage	Viruses	Uroviricota	Caudoviricetes	Caudovirales	Autographiviridae	Elunavirus	0.180266	0.0052249	0	0	0.591823	0	2	1
NODE_334_length_16971_cov_165.266966	16971	27	18	0	Low-quality		dsDNAphage							0.177959	0.00515804	0.194815	0.00505496	0.00590846	0.00222021	9	3
NODE_34_length_45107_cov_92.712532	45107	74	55	0	Complete	55-bp-DTR	dsDNAphage	Viruses	Uroviricota	Caudoviricetes	Caudovirales	Siphoviridae	Cornellvirus	0.176632	0.00511957	0.941726	0.0244354	0.0920297	0.118521	9	1
NODE_345_length_16380_cov_132.151118	16380	33	2	0	Low-quality		dsDNAphage							0.174806	0.00506663	0	0	0.0057814	0	3	2
NODE_182_length_14421_cov_135.241612	14421	36	13	0	Low-quality		dsDNAphage							0.162324	0.00470486	0.0934077	0.0024237	0.12168	0.0265189	5	5
NODE_271_length_20795_cov_138.369720	20795	28	10	0	Low-quality		dsDNAphage							0.154735	0.00448488	0.00911282	0.000236455	0.00557368	0	5	9
NODE_130_length_24914_cov_154.712981	24914	37	3	0	Low-quality		dsDNAphage							0	0	0.187555	0.00486657	0	0.00466835	10		Yes
NODE_74_length_42225_cov_142.877211	42225	70	8	0	Medium-quality	55-bp-DTR	dsDNAphage							0	0	0.172501	0.00447596	0	0.00160032	11	3	Yes
NODE_81_length_25016_cov_18.285205	25016	39	14	2	Low-quality		dsDNAphage							0.151028	0.00437746	0.121482	0.00315215	0.00989858	0.0029066	5	3	Yes
NODE_234_length_12221_cov_106.392652	12221	13	12	0	Low-quality		dsDNAphage							0.147078	0.00426296	0.0759439	0.00197055	0.0684758	0.0143965	10
NODE_85_length_44104_cov_138.356739	44104	54	36	0	Medium-quality		dsDNAphage							0.145456	0.00421595	0	0	0.00378274	0	5
NODE_143_length_17094_cov_12.345678	17094	25	6	0	Medium-quality	55-bp-ITR	dsDNAphage	Viruses	Uroviricota	Caudoviricetes	Caudovirales	Podoviridae	__	0.143641	0.00416334	0	0	0.00610451	0	2	14
NODE_307_length_11291_cov_84.373176	11291	16	3	0	Low-quality		dsDNAphage							0.141836	0.00411102	0.0593977	0.00154122	0.0039247	0.00140655	3
NODE_130_length_18298_cov_8.462095	18298	19	18	0	Low-quality		dsDNAphage	Viruses	Uroviricota	Caudoviricetes	Caudovirales	Siphoviridae	__	0.140165	0.00406259	0.0962077	0.00249635	0.00458109	0.00147888	14	5
NODE_4_length_263187_cov_156.318844	263187	284	90	1	Complete	55-bp-DTR	dsDNAphage							0.130478	0.00378182	0	0	0.0610089	0	2	2
NODE_64_length_43273_cov_127.374659	43273	76	18	0	High-quality		dsDNAphage							0	0	0.109492	0.00284105	0	0.000529636	6	8	Yes
NODE_527_length_10998_cov_138.038563	10998	17	3	0	Low-quality		dsDNAphage							0.122004	0.00353619	0.00154911	4.01957e-05	0.00400042	0	3
NODE_493_length_11815_cov_123.573044	11815	27	5	0	Low-quality		dsDNAphage							0.117116	0.00339452	0.00269566	6.99456e-05	0.00268451	0	2
NODE_62_length_31728_cov_108.218546	31728	51	31	1	Medium-quality		dsDNAphage							0.116037	0.00336326	0.0687141	0.00178296	0.0774686	0.0128464	17
NODE_572_length_10266_cov_137.792283	10266	16	3	0	Low-quality		dsDNAphage							0.114348	0.00331431	0.00413437	0.000107277	0.00518606	0	9
NODE_94_length_22713_cov_7.044797	22713	25	6	0	Low-quality		dsDNAphage							0.111944	0.00324461	0.0456848	0.00118541	0.00372053	0	8
NODE_184_length_14266_cov_17.269369	14266	18	15	0	Low-quality		dsDNAphage							0.00166189	4.81688e-05	0.106274	0.00275755	0.00927748	0.157673	6	2	Yes
NODE_339_length_16674_cov_128.549311	16674	19	6	0	Medium-quality		dsDNAphage							0.101441	0.0029402	0	0	0.0128807	0	3	14
NODE_245_length_14211_cov_129.919610	14211	21	3	0	Low-quality		dsDNAphage							0.0134663	0.000390313	0.106221	0.00275616	0	0.00107371	5	3	Yes
NODE_65_length_30344_cov_104.502658	30344	63	22	0	Low-quality		dsDNAphage							0.096307	0.00279139	1.99368	0.051731	0.210461	2.3389	7
NODE_33_length_63796_cov_138.383584	63796	90	40	0	High-quality		dsDNAphage							0.0960171	0.00278299	0	0	0.00210374	0	13	3
NODE_117_length_39231_cov_134.029942	39231	43	4	0	Medium-quality		dsDNAphage							0.0954134	0.0027655	0	0	0.00177173	0	8	4
NODE_58_length_51751_cov_120.610395	51751	71	31	0	Complete	54-bp-DTR	dsDNAphage							0.0933062	0.00270442	0	0	0.00234298	0	10	8
NODE_42_length_41902_cov_40.515186	41902	56	20	0	Medium-quality		dsDNAphage							0.091315	0.0026467	0	0	0.0210571	0	2	5
NODE_260_length_21058_cov_117.079322	21058	32	6	0	Low-quality		dsDNAphage							0.0912486	0.00264478	0.019072	0.000494871	0.00378486	0	3
NODE_178_length_27692_cov_129.079640	27692	62	18	0	Low-quality		dsDNAphage							0.0877478	0.00254331	1.71506	0.0445015	0.161115	1.37404	3	2
NODE_56_length_52365_cov_120.206232	52365	79	19	0	Medium-quality		dsDNAphage							0.0872045	0.00252757	0	0	0.00274901	0	6	2
NODE_13_length_72360_cov_143.427716	72360	115	71	0	Low-quality		dsDNAphage							0.0848349	0.00245888	1.74035	0.0451577	0.177744	1.67097	7
NODE_108_length_40106_cov_133.430551	40106	48	2	0	Medium-quality		dsDNAphage							0.0828705	0.00240195	0	0	0.00176019	0	9	4
NODE_240_length_22548_cov_129.150802	22548	60	11	0	Low-quality		dsDNAphage							0.0824452	0.00238962	0	0	0.0115809	0	3	1
NODE_25_length_61954_cov_152.948319	61954	96	23	0	High-quality		dsDNAphage							0.0203594	0.000590105	0.0948172	0.00246027	0	0	9	2	Yes
NODE_509_length_11425_cov_129.094635	11425	26	3	0	Low-quality		dsDNAphage							0.0783207	0.00227007	0	0	0.00172121	0	3
NODE_150_length_10854_cov_57.149551	10854	19	7	0	Low-quality		dsDNAphage							0.0205033	0.000594275	0.0708461	0.00183828	0.0318143	0.0234682	6		Yes
NODE_258_length_21200_cov_128.516103	21200	34	10	1	Low-quality		dsDNAphage							0.0753165	0.002183	0	0	0.000974607	0	3	2
NODE_256_length_11077_cov_113.766830	11077	23	14	0	Low-quality		dsDNAphage							0.0751318	0.00217765	0.0258113	0.00066974	0.0641025	0.00711519	5
NODE_83_length_39923_cov_104.189977	39923	48	3	0	Low-quality		dsDNAphage							0.0739986	0.0021448	0.0424688	0.00110196	0.00332427	0.000463319	9	3
NODE_492_length_11819_cov_98.099711	11819	22	5	0	Low-quality		dsDNAphage							0.0732522	0.00212317	0.0346383	0.000898777	0.00282928	0	2
NODE_529_length_10947_cov_120.123118	10947	14	2	0	Low-quality		dsDNAphage							0.0708446	0.00205338	0	0	0.00120448	0	2
NODE_14_length_95953_cov_72.062212	95953	167	106	0	Complete	28-bp-DTR	dsDNAphage	Viruses	Uroviricota	Caudoviricetes	Caudovirales	Myoviridae	--	0.0695042	0.00201453	0.0294756	0.000764817	0.580527	0.0997742	26	1
NODE_406_length_14364_cov_123.692082	14364	21	8	0	Low-quality		dsDNAphage							0.069159	0.00200453	0.00110518	2.86766e-05	0.000656128	0	2	15
NODE_75_length_22598_cov_25.876858	22598	29	17	0	Medium-quality		dsDNAphage							0.0128396	0.000372147	0.0674989	0.00175143	0.0131954	0.0126775	5		Yes
NODE_185_length_26611_cov_99.251280	26611	34	1	0	Low-quality		dsDNAphage							0.0680159	0.0019714	0	0	0.000791758	0	1	3
NODE_97_length_36360_cov_118.170114	36360	54	28	0	Medium-quality		dsDNAphage							0	0	0.0667944	0.00173315	0	0.0120997	2		Yes
NODE_470_length_12446_cov_121.860463	12446	21	9	0	Low-quality		dsDNAphage							0.0675234	0.00195712	0	0	0.00539898	0	3	3
NODE_204_length_16434_cov_104.595213	16434	40	9	0	Low-quality		dsDNAphage							0.147146	0.00426492	0.0621456	0.00161252	0	0.00116533	2		Yes
NODE_97_length_17865_cov_69.313083	17865	19	12	0	Low-quality		dsDNAphage							0	0	0.0549424	0.00142562	0	0.0271064	2		Yes
NODE_109_length_32101_cov_115.058510	32101	55	15	1	Medium-quality		dsDNAphage							0.0415486	0.00120426	0.0523556	0.0013585	0	0.000608227	12	15	Yes
NODE_246_length_21736_cov_119.075642	21736	32	6	1	Low-quality		dsDNAphage	Viruses	Uroviricota	Caudoviricetes	Caudovirales	Siphoviridae	__	0.0630944	0.00182875	0	0	0	0	1	1
NODE_319_length_17216_cov_113.632014	17216	22	10	0	Medium-quality		dsDNAphage							0.0615482	0.00178393	0.00321576	8.34409e-05	0.000900107	0	7	5
NODE_338_length_16828_cov_116.312208	16828	22	7	0	Medium-quality		dsDNAphage							0.0598599	0.001735	0	0	0.00287298	0	3	14
NODE_422_length_13582_cov_116.812375	13582	17	9	0	Low-quality		dsDNAphage							0.0595464	0.00172591	0	0	0.00198831	0	5
NODE_121_length_12269_cov_4.197642	12269	20	16	0	Low-quality		dsDNAphage							0.0590436	0.00171134	0.235302	0.0061055	0.00148093	0.00177159	14
NODE_59_length_51598_cov_122.945056	51598	85	55	0	Complete	7108-bp-DTR	dsDNAphage							0.0583704	0.00169183	0	0	0.0579525	0	5	2
NODE_293_length_11845_cov_74.956064	11845	18	2	0	Low-quality		NCLDV							0	0	0.0510037	0.00132342	0	0.00135916	4	1	Yes
NODE_86_length_39154_cov_112.757973	39154	74	28	0	High-quality		dsDNAphage							0	0	0.0508833	0.00132029	0	0	1		Yes
NODE_31_length_65506_cov_99.823058	65506	95	16	0	High-quality		dsDNAphage							0.0544795	0.00157905	0	0	0.00144151	0	14	2
NODE_37_length_43723_cov_12.879866	43723	72	38	0	High-quality		dsDNAphage	Viruses	Uroviricota	Caudoviricetes	Caudovirales	Myoviridae	__	0.0543394	0.00157499	0	0	0.00653084	0	6	1
NODE_136_length_34988_cov_104.801506	34988	40	20	0	Medium-quality		dsDNAphage	Viruses	Uroviricota	Caudoviricetes	Caudovirales	Podoviridae	Rauchvirus	0.0539697	0.00156427	0	0	0.000696729	0	3	2
NODE_441_length_12914_cov_100.128470	12914	10	1	0	Low-quality		dsDNAphage							0.0537796	0.00155877	0	0	0.00110522	0	3	3
NODE_346_length_10031_cov_66.185646	10031	13	3	0	Low-quality		dsDNAphage							0.0528034	0.00153047	0.027056	0.000702036	0	0	2	2
NODE_79_length_41500_cov_119.999131	41500	57	4	0	Low-quality		dsDNAphage							0.0376557	0.00109143	0.0501916	0.00130235	0.00977073	0.00780897	5	3	Yes
NODE_159_length_10417_cov_57.932831	10417	18	10	0	Low-quality		dsDNAphage							0.0110196	0.000319396	0.0475256	0.00123317	0.0177989	0.0242674	2		Yes
NODE_291_length_11918_cov_44.430920	11918	12	4	0	Medium-quality		dsDNAphage							0.0512319	0.00148492	0.0203256	0.000527397	0.000619705	0	2	11
NODE_45_length_59161_cov_108.827006	59161	97	15	1	High-quality		dsDNAphage							0.050998	0.00147814	0	0	0.00123691	0	12	2
NODE_259_length_13438_cov_71.218038	13438	24	9	0	Low-quality		dsDNAphage							0.0142266	0.000412348	0.0427802	0.00111004	0	0.000815689	3		Yes
NODE_327_length_10386_cov_172.485142	10386	24	12	0	Low-quality		dsDNAphage							0.0505517	0.00146521	0.223203	0.00579155	0.0515144	0.078926	2	5
NODE_76_length_22557_cov_41.935561	22557	26	19	0	Medium-quality		dsDNAphage							0.00417848	0.000121111	0.0416575	0.00108091	0.0067272	0.0160041	12		Yes
NODE_51_length_54239_cov_103.342407	54239	83	20	0	Complete	55-bp-DTR	dsDNAphage							0.0502565	0.00145665	0	0	0.0014895	0	12
NODE_139_length_23627_cov_78.811089	23627	27	17	0	Low-quality		dsDNAphage							0.0168328	0.000487887	0.0400647	0.00103958	0	0.000724888	7		Yes
NODE_158_length_21393_cov_63.803965	21393	24	15	0	Low-quality		dsDNAphage							0.0493681	0.0014309	0.0259347	0.00067294	0.000936162	0	7	2
NODE_65_length_43125_cov_22.948201	43125	61	24	0	Medium-quality		dsDNAphage							0.0490159	0.00142069	0.0112158	0.000291023	0	0	5
NODE_403_length_14411_cov_96.066105	14411	24	5	0	Low-quality		dsDNAphage							0.0468753	0.00135865	0	0	0.000591104	0	1
NODE_364_length_15472_cov_87.971460	15472	21	9	0	Low-quality		dsDNAphage							0.0465755	0.00134996	0.00851093	0.000220837	0.00132957	0	5	15
NODE_20_length_76856_cov_88.848049	76856	83	38	0	Complete	55-bp-DTR	dsDNAphage							0.046512	0.00134812	0	0	0	0	1
NODE_286_length_19703_cov_94.990635	19703	21	6	0	High-quality		dsDNAphage							0.0463102	0.00134227	0	0	0.00570781	0	2	14
NODE_315_length_17460_cov_87.965972	17460	19	7	0	High-quality		dsDNAphage							0.0461523	0.00133769	0	0	0	0	1	14
NODE_16_length_61886_cov_60.814672	61886	105	24	0	High-quality		dsDNAphage							0.0459883	0.00133294	0	0	0.035745	0	2	4
NODE_164_length_29100_cov_88.007988	29100	37	14	0	Medium-quality		dsDNAphage							0.0450492	0.00130572	0.00543928	0.000141136	0.000696009	0	7	6
NODE_49_length_47404_cov_89.988279	47404	77	43	0	Complete	55-bp-DTR	dsDNAphage							0	0	0.0374648	0.000972119	0	0.0204619	3		Yes
NODE_131_length_24888_cov_82.126485	24888	35	22	1	Medium-quality		dsDNAphage							0.00186481	5.40504e-05	0.0340796	0.000884279	0.0108215	0.0393928	9		Yes
NODE_193_length_25283_cov_91.314650	25283	37	22	0	Low-quality		dsDNAphage							0.044347	0.00128537	0.180503	0.00468361	0.00106095	0.00201991	8
NODE_171_length_28508_cov_89.944610	28508	39	9	0	Medium-quality		dsDNAphage							0.0439076	0.00127263	0	0	0	0	1	6
NODE_9_length_127135_cov_18.877762	127135	205	22	3	Complete	55-bp-DTR	dsDNAphage							0.0438461	0.00127085	0.00770379	0.000199894	0.00198157	0	21	5
NODE_95_length_42638_cov_105.973863	42638	55	5	0	Complete	55-bp-DTR	dsDNAphage							0.0516049	0.00149573	0.033728	0.000875158	0.0035908	0.000612017	9	3	Yes
NODE_370_length_15371_cov_58.563594	15371	12	0	0	Not-determined		lavidaviridae							0.0424732	0.00123106	0	0	0.00136483	0	1
NODE_342_length_16539_cov_88.121390	16539	21	10	0	Low-quality		dsDNAphage							0.0424693	0.00123094	0.145494	0.00377521	0.000849284	0.00111086	5
NODE_30_length_48024_cov_79.322625	48024	72	38	0	High-quality		dsDNAphage	Viruses	Uroviricota	Caudoviricetes	Caudovirales	Siphoviridae	--	0.041979	0.00121673	0.0566398	0.00146966	0.0661583	0.0319368	9	2
NODE_306_length_17988_cov_86.573133	17988	31	4	1	Low-quality		dsDNAphage							0.0417724	0.00121075	0	0	0.000899261	0	3
NODE_80_length_21374_cov_36.105305	21374	42	14	0	Medium-quality		dsDNAphage							0.0097333	0.000282113	0.0297878	0.00077292	0.0089714	0.015229	7	2	Yes
NODE_175_length_14811_cov_78.098265	14811	23	16	0	Low-quality		dsDNAphage							0.0415043	0.00120297	0.0420433	0.00109092	0.0307761	0.0061855	10
NODE_485_length_12004_cov_30.012972	12004	25	10	0	Low-quality		dsDNAphage							0.0302605	0.000877081	0.0296612	0.000769635	0	0	4		Yes
NODE_316_length_10753_cov_11.925033	10753	26	3	0	Low-quality		dsDNAphage							0.0412695	0.00119617	0.00500649	0.000129906	0.000998664	0	7
NODE_70_length_42452_cov_74.125716	42452	71	17	0	High-quality		dsDNAphage							0	0	0.0294909	0.000765216	0	0	1	4	Yes
NODE_17_length_76502_cov_88.580585	76502	132	47	0	High-quality		dsDNAphage	Viruses	Uroviricota	Caudoviricetes	Caudovirales	Siphoviridae	__	0.0408077	0.00118278	0.0358946	0.000931374	0.0149989	0.0107611	15	1
NODE_196_length_25152_cov_79.168944	25152	28	14	0	Low-quality		dsDNAphage							0.0407352	0.00118068	0.00223149	5.79015e-05	0	0	4	2
NODE_187_length_14007_cov_7.560995	14007	17	11	0	Low-quality		dsDNAphage							0.0403827	0.00117047	0.161526	0.00419119	0.00454174	0.00328361	9
NODE_249_length_13914_cov_13.881882	13914	16	7	0	Low-quality		dsDNAphage							0.0403329	0.00116902	0.00605548	0.000157125	0.000716426	0	5
NODE_259_length_11026_cov_11.433871	11026	17	2	1	Low-quality		dsDNAphage							0.0232352	0.000673457	0.025506	0.000661818	0.0059628	0	3		Yes
NODE_399_length_14598_cov_76.893557	14598	29	6	0	Low-quality		dsDNAphage							0.0394923	0.00114466	0.00266861	6.92437e-05	0	0	3	5
NODE_47_length_57951_cov_82.535132	57951	65	22	0	Complete	55-bp-DTR	dsDNAphage							0.0394838	0.00114441	0	0	0.000961711	0	7
NODE_263_length_13260_cov_56.749034	13260	23	5	0	Low-quality		dsDNAphage							0.0382591	0.00110892	0.0235557	0.00061121	0.000758595	0	3
NODE_495_length_11783_cov_47.809516	11783	29	6	0	Low-quality		dsDNAphage							0.0382298	0.00110807	0	0	0.00207268	0	5	4
NODE_394_length_14647_cov_51.338747	14647	19	8	0	Low-quality		dsDNAphage							0.0382062	0.00110738	0	0	0	0	1
NODE_53_length_35466_cov_106.673322	35466	67	37	0	Medium-quality		dsDNAphage							0.0377777	0.00109496	0.192039	0.00498293	0.033005	0.0544855	15
NODE_336_length_10166_cov_13.104639	10166	12	3	0	Low-quality		dsDNAphage							0.0377137	0.00109311	0.00541645	0.000140543	0.00082456	0	3
NODE_410_length_14283_cov_79.014760	14283	28	1	0	Low-quality		dsDNAphage							0.0376933	0.00109252	0	0	0.00078357	0	2	2
NODE_46_length_39385_cov_84.835291	39385	68	34	0	High-quality		dsDNAphage							0.0015172	4.3975e-05	0.0252069	0.000654055	0.0054428	0.0329908	15		Yes
NODE_148_length_32542_cov_80.897036	32542	32	7	0	Medium-quality		dsDNAphage							0.0373665	0.00108304	0	0	0.000825678	0	5	4
NODE_203_length_24594_cov_70.359428	24594	40	5	0	Low-quality		dsDNAphage							0.0371618	0.00107711	0.00180679	4.68816e-05	0	0	7
NODE_105_length_34354_cov_166.979941	34354	56	16	1	High-quality		dsDNAphage							0.0371181	0.00107584	0.331388	0.0085987	0	0.000670766	7	5
NODE_11_length_99965_cov_70.352527	99965	186	51	0	High-quality		dsDNAphage							0.0365862	0.00106043	0	0	0.00605472	0	4
NODE_73_length_47211_cov_80.482632	47211	54	13	0	Low-quality		dsDNAphage							0.0363701	0.00105416	0.00953183	0.000247327	0.00101158	0	11	3
NODE_15_length_84784_cov_71.144083	84784	161	32	0	Complete	55-bp-DTR	dsDNAphage							0.0363306	0.00105302	0.00148028	3.84095e-05	0.00127246	0	27	2
NODE_256_length_21253_cov_69.187235	21253	27	10	0	Low-quality		dsDNAphage							0.0363196	0.0010527	0.00210957	5.4738e-05	0.000673701	0	5	2
NODE_145_length_33333_cov_49.198900	33333	85	13	0	Low-quality		dsDNAphage							0.0359379	0.00104164	0	0	0.00521033	0	3
NODE_135_length_11500_cov_59.483093	11500	17	13	0	Low-quality		dsDNAphage							0.0358613	0.00103942	0.113659	0.00294917	0.0215876	0.0204954	9	4
NODE_25_length_53065_cov_23.913790	53065	99	38	0	Medium-quality		dsDNAphage							0.0356668	0.00103378	0	0	0.0122761	0	4
NODE_351_length_16065_cov_67.299875	16065	22	5	0	High-quality		dsDNAphage							0.0356428	0.00103308	0	0	0	0	1	11
NODE_47_length_48600_cov_66.537501	48600	83	15	0	Complete	5081-bp-DTR	dsDNAphage							0.0110816	0.000321193	0.0245658	0.000637421	0	0	5	8	Yes
NODE_280_length_12521_cov_59.466790	12521	19	3	0	Low-quality		dsDNAphage							0.0436061	0.0012639	0.0244871	0.000635378	0.000727374	0	2	2	Yes
NODE_261_length_20941_cov_64.766255	20941	23	15	0	Low-quality		dsDNAphage							0.03395	0.000984018	0	0	0	0	1	3
NODE_225_length_15275_cov_138.506307	15275	16	6	1	Low-quality		dsDNAphage							0.0339439	0.000983843	0.120592	0.00312906	0.00138528	0.00176136	9	2
NODE_461_length_12658_cov_55.930572	12658	20	7	0	Low-quality		dsDNAphage							0.0337875	0.000979308	0	0	0.000995131	0	1
NODE_213_length_23930_cov_67.732398	23930	32	11	0	Low-quality		dsDNAphage							0.0334494	0.000969508	0	0	0	0	1	3
NODE_222_length_15557_cov_155.807251	15557	23	7	1	Complete	55-bp-DTR	dsDNAphage							0.0331894	0.000961974	2.35802	0.0611847	0	0.00759831	4	11
NODE_429_length_13363_cov_65.957244	13363	12	8	0	Low-quality		dsDNAphage							0.032578	0.000944252	0	0	0.00145463	0	6	2
NODE_356_length_15798_cov_66.128946	15798	22	4	0	Low-quality		dsDNAphage							0.0321249	0.00093112	0	0	0.00161476	0	5
NODE_44_length_59622_cov_56.698709	59622	81	24	0	High-quality		dsDNAphage							0.0320829	0.000929903	0.0136259	0.000353558	0	0	6	2
NODE_333_length_10265_cov_110.991773	10265	15	3	0	Low-quality		dsDNAphage							0.031785	0.000921267	0.0676997	0.00175664	0.000869576	0.00085244	3
NODE_341_length_16543_cov_106.281417	16543	18	10	0	Low-quality		dsDNAphage							0.0315806	0.000915344	0	0	0.0118871	0	2
NODE_190_length_26165_cov_57.867331	26165	21	14	0	Low-quality		dsDNAphage							0.0314539	0.000911671	0.00140002	3.63271e-05	0	0	7
NODE_199_length_24851_cov_66.142442	24851	28	3	0	Low-quality		dsDNAphage							0.0313817	0.000909579	0	0	0.000855125	0	1	3
NODE_421_length_13608_cov_63.663764	13608	14	4	0	Low-quality		dsDNAphage							0.0312695	0.000906327	0	0	0.00222425	0	2
NODE_98_length_36182_cov_149.493011	36182	49	14	0	Medium-quality	55-bp-DTR	dsDNAphage							0.0309393	0.000896755	1.81356	0.0470574	0.000646186	0.0074704	5	5
NODE_359_length_15740_cov_57.957348	15740	17	6	0	Medium-quality		dsDNAphage							0.0308427	0.000893956	0	0	0.00103633	0	4	14
NODE_201_length_24733_cov_56.749858	24733	36	12	0	Low-quality		dsDNAphage							0.0307652	0.00089171	0.00136157	3.53294e-05	0	0	3
NODE_149_length_32290_cov_60.401086	32290	46	16	0	Low-quality		dsDNAphage							0.0306943	0.000889653	0	0	0.000536038	0	2	6
NODE_474_length_12331_cov_71.410476	12331	15	10	0	Low-quality		dsDNAphage							0.0305276	0.000884822	0.00122275	3.17273e-05	0.00725353	0	2
NODE_8_length_119902_cov_59.518536	119902	195	58	1	Complete	55-bp-DTR	dsDNAphage							0.0304824	0.000883513	0	0	0.00117186	0	26
NODE_523_length_11047_cov_56.156750	11047	14	3	0	Low-quality		dsDNAphage							0.0304627	0.000882943	0	0	0.00161604	0	2	7
NODE_62_length_50993_cov_59.458204	50993	84	35	0	Complete	55-bp-DTR	dsDNAphage							0.0303991	0.000881099	0	0	0	0	3	2
NODE_184_length_18249_cov_52.868253	18249	29	2	2	Low-quality		dsDNAphage							0	0	0.0240878	0.000625019	0	0	1		Yes
NODE_517_length_11267_cov_60.792544	11267	20	8	0	Low-quality		dsDNAphage							0.0301631	0.000874259	0	0	0.00451217	0	2
NODE_112_length_19920_cov_52.302492	19920	39	26	0	Low-quality		dsDNAphage							0.0300304	0.000870411	0.0144381	0.000374631	0.0277755	0.0039894	14
NODE_147_length_16823_cov_77.283874	16823	24	15	0	Low-quality		dsDNAphage							0.0294986	0.000854997	0.0154812	0.000401697	0.0331959	0.00398897	8	4
NODE_152_length_31600_cov_50.149437	31600	39	14	0	Medium-quality		dsDNAphage							0.0290965	0.000843344	0.000970051	2.51704e-05	0.00562655	0	6	5
NODE_408_length_14343_cov_52.896697	14343	19	13	0	Low-quality		dsDNAphage							0.0287234	0.000832528	0	0	0	0	1	2
NODE_144_length_16986_cov_23.498848	16986	27	6	0	Low-quality		dsDNAphage							0.0286417	0.000830162	0.00126305	3.27731e-05	0.0118145	0	2
NODE_91_length_38202_cov_15.392220	38202	51	26	0	High-quality		dsDNAphage							0	0	0.0235524	0.000611126	0	0.0264659	6		Yes
NODE_134_length_35492_cov_56.939216	35492	63	16	0	Medium-quality		dsDNAphage							0.0283969	0.000823067	0	0	0	0	1	3
NODE_400_length_14471_cov_41.474334	14471	20	3	0	Low-quality		dsDNAphage							0.0283437	0.000821523	0	0	0	0	1
NODE_102_length_40816_cov_60.032139	40816	51	13	0	Complete	55-bp-DTR	dsDNAphage	Viruses	Uroviricota	Caudoviricetes	Caudovirales	Podoviridae	__	0.0283372	0.000821336	0	0	0.000752662	0	3	1
NODE_155_length_10533_cov_55.974709	10533	13	10	0	Low-quality		dsDNAphage							0.0281525	0.000815983	0.128801	0.00334207	0.0381353	0.0392966	10
NODE_412_length_14100_cov_32.429121	14100	30	8	0	Low-quality		dsDNAphage							0.0281431	0.00081571	0	0	0.000780886	0	4	9
NODE_354_length_15967_cov_52.445637	15967	28	0	0	Not-determined		dsDNAphage	Viruses	Preplasmiviricota	Tectiliviricetes	Kalamavirales	Tectiviridae	__	0.0279941	0.00081139	0.00221933	5.7586e-05	0	0	4	2
NODE_21_length_76816_cov_54.687940	76816	93	38	0	High-quality		dsDNAphage							0.0278089	0.000806022	0	0	0.00127292	0	14
NODE_274_length_20334_cov_54.960501	20334	26	12	0	Low-quality		dsDNAphage							0.0273476	0.000792653	0.00555311	0.000144089	0.000619473	0	4	3
NODE_52_length_53924_cov_56.100596	53924	89	22	0	Medium-quality		dsDNAphage							0.0270226	0.000783232	0	0	0.000725993	0	5	2
NODE_82_length_24881_cov_8.831064	24881	33	9	0	Low-quality		dsDNAphage							0.0269992	0.000782555	0	0	0	0	3	5
NODE_32_length_63797_cov_56.049700	63797	83	9	0	High-quality		dsDNAphage							0.0269176	0.00078019	0	0	0	0	1	4
NODE_357_length_15794_cov_54.178601	15794	22	2	1	Low-quality		dsDNAphage							0.0268094	0.000777053	0.00628723	0.000163138	0.000662705	0	3
NODE_245_length_21861_cov_54.381363	21861	26	5	0	Low-quality		dsDNAphage							0.0266015	0.000771028	0	0	0	0	1
NODE_40_length_61030_cov_57.788635	61030	111	20	1	High-quality		dsDNAphage							0.0263306	0.000763176	0	0	0.0207963	0	3	4
NODE_80_length_45676_cov_55.799369	45676	61	28	0	Medium-quality		dsDNAphage							0.0263179	0.000762807	0	0	0.00125984	0	20	2
NODE_387_length_14861_cov_48.714102	14861	11	1	0	Low-quality		dsDNAphage							0.0261503	0.000757948	0	0	0	0	1	2
NODE_32_length_55821_cov_28.929652	55821	80	24	0	High-quality		dsDNAphage							0.025992	0.000753362	0.0121638	0.00031562	0.000684275	0	9	3
NODE_489_length_11933_cov_39.745159	11933	17	2	0	Low-quality		dsDNAphage							0.0258933	0.0007505	0	0	0.000934084	0	1	7
NODE_242_length_22249_cov_50.800487	22249	32	10	0	Low-quality		dsDNAphage							0.0258352	0.000748815	0.00467809	0.000121385	0	0	4
NODE_511_length_11369_cov_43.655206	11369	27	4	0	Low-quality		dsDNAphage							0.0257048	0.000745036	0	0	0.00108006	0	2	4
NODE_103_length_34740_cov_51.227418	34740	45	15	1	Medium-quality		dsDNAphage							0.00491191	0.000142368	0.0230325	0.000597636	0	0	7		Yes
NODE_66_length_42979_cov_53.201449	42979	63	20	0	Medium-quality		dsDNAphage							0	0	0.0217691	0.000564855	0	0	1	15	Yes
NODE_13_length_96066_cov_43.926883	96066	136	16	1	Complete	55-bp-DTR	dsDNAphage							0	0	0.0183596	0.000476384	0	0.0601319	3	2	Yes
NODE_127_length_25611_cov_22.349898	25611	26	2	0	Low-quality		dsDNAphage							0.0248962	0.0007216	0.00864927	0.000224427	0	0	1	2
NODE_79_length_45864_cov_52.111441	45864	62	34	0	High-quality		dsDNAphage							0.0247309	0.000716809	0	0	0.00158267	0	12	8
NODE_90_length_43233_cov_51.259044	43233	53	22	1	High-quality		dsDNAphage							0.0244968	0.000710025	0	0	0.000560711	0	1	2
NODE_548_length_10600_cov_45.252726	10600	9	1	0	Low-quality		lavidaviridae							0.0243843	0.000706762	0	0	0	0	1	2
NODE_18_length_72702_cov_95.006442	72702	100	19	0	Medium-quality		dsDNAphage							0.0243537	0.000705875	0.0399707	0.00103714	0	0	4
NODE_221_length_15603_cov_28.160599	15603	44	9	0	Low-quality		dsDNAphage							0.0242325	0.000702362	0.0143524	0.000372409	0	0	1
NODE_83_length_44565_cov_50.142732	44565	55	28	0	High-quality		dsDNAphage							0.0241283	0.000699342	0	0	0.00307561	0	3	3
NODE_331_length_10303_cov_105.890515	10303	16	10	0	Low-quality		dsDNAphage							0.0237208	0.000687531	0.079599	0.0020654	0	0.000939968	3	5
NODE_313_length_10832_cov_83.261297	10832	28	3	1	Low-quality		dsDNAphage							0.0236192	0.000684587	0.0383372	0.000994754	0	0	3
NODE_38_length_52654_cov_150.155954	52654	82	37	0	Complete	55-bp-DTR	dsDNAphage							0.0233333	0.000676299	0.362178	0.00939762	0.000734898	0.00349284	11
NODE_48_length_39146_cov_81.924203	39146	54	33	1	High-quality		dsDNAphage							0	0	0.0172672	0.00044804	0	0.0477845	2	2	Yes
NODE_71_length_49168_cov_21.620935	49168	73	18	0	Medium-quality		dsDNAphage							0.0228417	0.000662052	0	0	0	0	1
NODE_29_length_66923_cov_49.154887	66923	83	42	0	High-quality		dsDNAphage							0.0228239	0.000661534	0	0	0.0012837	0	13	2
NODE_197_length_17209_cov_48.292935	17209	34	5	0	Low-quality		dsDNAphage							0.0227688	0.00065994	0.0201284	0.000522281	0	0	5
NODE_311_length_10884_cov_32.996676	10884	10	2	0	Low-quality		dsDNAphage							0.00375249	0.000108763	0.016523	0.000428732	0	0	3		Yes
NODE_64_length_50642_cov_46.183130	50642	69	35	0	Complete	51-bp-DTR	dsDNAphage							0.0227435	0.000659207	0	0	0	0	2	8
NODE_314_length_17504_cov_42.656657	17504	21	6	0	High-quality		dsDNAphage							0.0226635	0.000656887	0	0	0	0	2	14
NODE_192_length_25595_cov_41.043344	25595	28	12	0	Low-quality		dsDNAphage							0.02229	0.000646062	0	0	0	0	1
NODE_283_length_12350_cov_10.799756	12350	25	2	0	Low-quality		dsDNAphage							0.0221973	0.000643375	0.00527071	0.000136762	0	0	1	2
NODE_185_length_14076_cov_15.760359	14076	19	17	0	Low-quality		dsDNAphage	Viruses	Uroviricota	Caudoviricetes	Caudovirales	Siphoviridae	__	0.0221435	0.000641815	0.127452	0.00330707	0.0106839	0.0234345	5	1
NODE_96_length_36484_cov_34.490955	36484	48	16	1	High-quality		dsDNAphage							0	0	0.0159254	0.000413225	0	0	3	15	Yes
NODE_171_length_19392_cov_38.480530	19392	28	16	1	Low-quality		dsDNAphage							0.00237937	6.89645e-05	0.0158108	0.00041025	0	0.000770788	10		Yes
NODE_259_length_21063_cov_38.288604	21063	35	12	0	Low-quality		dsDNAphage							0.0214764	0.000622479	0	0	0	0	1	4
NODE_262_length_20892_cov_39.999328	20892	24	11	0	Low-quality		dsDNAphage	Viruses	Uroviricota	Caudoviricetes	Caudovirales	Siphoviridae	__	0.0214652	0.000622155	0	0	0	0	1	1
NODE_331_length_16998_cov_44.775246	16998	34	3	0	Low-quality		dsDNAphage							0.0214019	0.000620319	0	0	0	0	1	2
NODE_276_length_10417_cov_61.812102	10417	15	13	0	Low-quality		dsDNAphage							0.0211333	0.000612534	0.0114231	0.000296401	0.0174422	0.00363503	6
NODE_539_length_10718_cov_44.296352	10718	16	12	0	Low-quality		dsDNAphage							0.0209692	0.000607778	0	0	0	0	1	6
NODE_358_length_15756_cov_44.453729	15756	17	6	0	Low-quality		dsDNAphage							0.0209091	0.000606037	0	0	0	0	1	2
NODE_257_length_21240_cov_42.322823	21240	37	3	2	Low-quality		dsDNAphage							0.0207257	0.00060072	0	0	0	0	1
NODE_377_length_15169_cov_38.008535	15169	20	6	0	Low-quality		dsDNAphage							0.0206117	0.000597416	0	0	0	0	1
NODE_168_length_19622_cov_31.714162	19622	26	5	0	Low-quality		dsDNAphage							0	0	0.0138991	0.000360646	0	0	1	8	Yes
NODE_77_length_25903_cov_19.891017	25903	32	11	0	Low-quality		dsDNAphage							0.0204916	0.000593934	0	0	0.00702671	0	2
NODE_553_length_10525_cov_39.729608	10525	11	0	0	Not-determined		dsDNAphage							0.0204901	0.000593893	0	0	0	0	1	2
NODE_122_length_26981_cov_40.020761	26981	30	1	0	Medium-quality		dsDNAphage							0.0204555	0.000592889	0.0176708	0.000458512	0.000772503	0	5	3
NODE_65_length_50442_cov_39.748606	50442	68	11	2	Medium-quality		dsDNAphage							0.019552	0.000566703	0.01242	0.000322268	0	0	4		Yes
NODE_24_length_53162_cov_14.164724	53162	96	36	0	Medium-quality		dsDNAphage							0.0203108	0.000588695	0	0	0	0	3
NODE_516_length_11279_cov_38.161440	11279	10	0	0	Low-quality		ssDNA							0.0202451	0.000586791	0.00156647	4.06459e-05	0	0	3	2
NODE_155_length_31131_cov_40.765189	31131	56	8	0	Medium-quality		dsDNAphage							0.0202308	0.000586375	0	0	0	0	2	6
NODE_140_length_34547_cov_41.145280	34547	49	11	1	Medium-quality		dsDNAphage							0.020063	0.000581513	0	0	0	0	1
NODE_138_length_23693_cov_124.557069	23693	23	21	0	Low-quality		dsDNAphage							0.0198923	0.000576566	0.120923	0.00313765	0	0.00189129	9
NODE_174_length_19331_cov_54.307066	19331	26	20	0	Low-quality		dsDNAphage							0.0198853	0.000576363	0.0268027	0.000695462	0	0.000645961	12	5
NODE_369_length_15378_cov_38.639105	15378	18	4	1	Low-quality		dsDNAphage							0.0197179	0.00057151	0	0	0	0	1	6
NODE_270_length_20797_cov_44.966493	20797	37	19	1	Low-quality		dsDNAphage							0.0254296	0.00073706	0.012376	0.000321127	0.0454741	0.00812897	8		Yes
NODE_63_length_43382_cov_28.238996	43382	57	34	0	High-quality		dsDNAphage							0	0	0.0115115	0.000298694	0	0.00115926	9		Yes
NODE_469_length_12487_cov_35.761020	12487	17	3	0	Low-quality		dsDNAphage							0.0195286	0.000566024	0	0	0	0	1
NODE_134_length_24076_cov_37.825028	24076	18	9	0	Low-quality		dsDNAphage							0.0194377	0.000563389	0.0159668	0.000414297	0	0	2
NODE_566_length_10349_cov_37.937148	10349	28	4	0	Low-quality		dsDNAphage							0.0192129	0.000556874	0.00206986	5.37077e-05	0	0	2
NODE_392_length_14720_cov_36.322673	14720	19	7	0	Low-quality		dsDNAphage							0.0191647	0.000555476	0	0	0	0	1
NODE_10_length_124291_cov_37.112214	124291	203	25	0	Medium-quality		dsDNAphage	Viruses	Uroviricota	Caudoviricetes	Caudovirales	Siphoviridae	__	0.0186101	0.000539402	0.0156233	0.000405386	0	0	17	1
NODE_75_length_47127_cov_34.673288	47127	70	30	0	High-quality		dsDNAphage	Viruses	Uroviricota	Caudoviricetes	Caudovirales	Siphoviridae	--	0.018604	0.000539225	0	0	0	0	1	1
NODE_246_length_11497_cov_26.634854	11497	19	14	0	Low-quality		dsDNAphage							0.0183945	0.000533153	0.0305475	0.000792632	0.0125681	0	7
NODE_244_length_14254_cov_112.278611	14254	26	2	0	Low-quality		dsDNAphage							0.0183912	0.000533056	0.0638844	0.00165764	0	0.000768993	4
NODE_335_length_16911_cov_32.004746	16911	19	1	0	Low-quality		dsDNAphage							0.0183696	0.00053243	0.001304	3.38356e-05	0	0	2	2
NODE_68_length_49280_cov_79.654363	49280	61	33	0	High-quality		dsDNAphage							0.0410119	0.0011887	0.0110213	0.000285975	0.00926993	0	9		Yes
NODE_123_length_26967_cov_79.274784	26967	31	21	1	Medium-quality		dsDNAphage							0.0182574	0.00052918	0.0487393	0.00126466	0	0.000568132	7
NODE_162_length_10287_cov_9.664875	10287	15	10	0	Low-quality		dsDNAphage							0.0181895	0.000527211	0.016649	0.000432	0.0065277	0.00303922	10
NODE_67_length_49665_cov_37.560693	49665	66	15	1	High-quality		dsDNAphage							0.018154	0.000526183	0	0	0	0	1	6
NODE_170_length_28577_cov_68.444815	28577	23	2	0	Low-quality		dsDNAphage							0.0179692	0.000520824	0	0	0	0	2	2
NODE_168_length_28862_cov_35.544590	28862	40	21	0	Low-quality		dsDNAphage							0.017907	0.000519021	0	0	0.00497818	0	2
NODE_510_length_11397_cov_30.776583	11397	7	1	0	Low-quality		dsDNAphage							0.0175786	0.000509503	0	0	0	0	2	3
NODE_321_length_17211_cov_27.586850	17211	20	18	0	Low-quality		dsDNAphage							0.0175011	0.000507256	0.00631761	0.000163926	0	0	1
NODE_312_length_10842_cov_31.951052	10842	20	0	0	Not-determined		dsDNAphage							0.017451	0.000505807	0.0147124	0.00038175	0	0	1	2
NODE_554_length_10514_cov_32.883067	10514	14	9	0	Low-quality		dsDNAphage							0.0171715	0.000497703	0	0	0.00242197	0	4
NODE_71_length_42412_cov_15.489577	42412	71	41	1	High-quality		dsDNAphage							0	0	0.0106033	0.00027513	0	0.00780552	2	8	Yes
NODE_268_length_10681_cov_16.784020	10681	13	9	0	Low-quality		dsDNAphage							0.016979	0.000492126	0.0229625	0.000595819	0.0188056	0.013137	9
NODE_88_length_39008_cov_24.664775	39008	54	21	0	High-quality		dsDNAphage							0.00137818	3.99456e-05	0.0105163	0.000272872	0	0	2		Yes
NODE_194_length_25238_cov_34.459159	25238	34	10	0	Medium-quality		dsDNAphage							0.0168157	0.000487392	0	0	0.000545782	0	1	8
NODE_289_length_11924_cov_44.099840	11924	22	5	0	Low-quality		dsDNAphage							0.0167595	0.000485763	0.0181902	0.00047199	0	0	2
NODE_6_length_130772_cov_32.515801	130772	223	37	4	High-quality		dsDNAphage							0.0165858	0.00048073	0	0	0.0203588	0	4	5
NODE_186_length_26565_cov_40.293625	26565	38	7	1	Low-quality		dsDNAphage							0.0164518	0.000476844	0	0	0	0	1	4
NODE_78_length_46171_cov_33.551848	46171	84	25	0	Medium-quality	55-bp-DTR	dsDNAphage							0.0164159	0.000475804	0	0	0	0	1	3
NODE_19_length_56384_cov_7.963571	56384	88	22	0	High-quality		dsDNAphage							0.0164002	0.00047535	0.0341191	0.000885305	0	0.00229804	9	5
NODE_34_length_63785_cov_33.517213	63785	103	27	1	High-quality		dsDNAphage							0.0163394	0.000473587	0	0	0.180287	0	3	3
NODE_84_length_39808_cov_23.456896	39808	61	22	1	Medium-quality		dsDNAphage							0.00201406	5.83763e-05	0.0102933	0.000267085	0	0	5		Yes
NODE_115_length_39476_cov_33.951904	39476	63	14	0	Complete	55-bp-DTR	dsDNAphage							0.0161549	0.00046824	0	0	0.00117306	0	8
NODE_31_length_47434_cov_73.578505	47434	85	47	0	Complete	46-bp-DTR	dsDNAphage	Viruses	Uroviricota	Caudoviricetes	Caudovirales	Myoviridae	--	0.0158263	0.000458716	0	0	0.0484993	0	5	1
NODE_431_length_13292_cov_29.376369	13292	20	2	1	Low-quality		dsDNAphage							0.0157999	0.000457949	0	0	0	0	1	2
NODE_31_length_47577_cov_36.185577	47577	81	40	0	Complete	52-bp-DTR	dsDNAphage							0	0	0.0100267	0.000260168	0	0.0126315	3		Yes
NODE_139_length_34685_cov_31.478862	34685	44	4	0	Low-quality		dsDNAphage							0.0157604	0.000456805	0	0	0	0	1
NODE_549_length_10599_cov_22.973065	10599	12	2	0	Low-quality		dsDNAphage							0.0156872	0.000454685	0	0	0.000701099	0	1	7
NODE_323_length_17199_cov_29.558154	17199	13	2	0	Low-quality		dsDNAphage							0.0156783	0.000454425	0	0	0	0	1
NODE_189_length_17841_cov_15.523389	17841	18	7	0	Low-quality		dsDNAphage							0.0156322	0.00045309	0.00780151	0.00020243	0	0	3	6
NODE_484_length_12018_cov_30.445708	12018	13	3	0	Medium-quality		dsDNAphage							0.0155085	0.000449503	0	0	0	0	1	11
NODE_81_length_41104_cov_24.006748	41104	62	36	1	Complete	54-bp-DTR	dsDNAphage							0	0	0.0099938	0.000259314	0	0.00211443	8		Yes
NODE_160_length_29724_cov_24.266810	29724	45	12	1	Medium-quality		dsDNAphage							0.0154125	0.00044672	0	0	0	0	1	6
NODE_570_length_10306_cov_30.693591	10306	14	9	0	Low-quality		dsDNAphage							0.0153677	0.000445422	0	0	0.00184654	0	2	3
NODE_163_length_20710_cov_24.011765	20710	53	9	0	Low-quality		dsDNAphage							0	0	0.00954471	0.000247661	0	0	1		Yes
NODE_555_length_10504_cov_30.353048	10504	26	1	0	Low-quality		dsDNAphage							0.0152253	0.000441294	0	0	0	0	1
NODE_329_length_10365_cov_10.908050	10365	11	2	0	Low-quality		dsDNAphage							0.0151832	0.000440074	0.00499845	0.000129697	0	0	4
NODE_53_length_53805_cov_28.773414	53805	104	31	0	High-quality		dsDNAphage							0.0149529	0.000433401	0	0	0.000628227	0	2
NODE_289_length_19521_cov_27.635518	19521	13	3	0	Low-quality		dsDNAphage							0.0148337	0.000429946	0	0	0	0	1
NODE_17_length_77963_cov_28.687182	77963	165	29	3	Medium-quality		dsDNAphage							0.0146107	0.000423481	0	0	0.00254093	0	13
NODE_417_length_13727_cov_28.633411	13727	20	4	0	Low-quality		dsDNAphage							0.0144821	0.000419754	0	0	0	0	1
NODE_337_length_16843_cov_28.836312	16843	26	2	0	Low-quality		dsDNAphage							0.014354	0.000416043	0	0	0	0	1
NODE_125_length_26153_cov_18.176719	26153	30	20	0	Medium-quality		dsDNAphage							0	0	0.0078135	0.000202741	0	0.00115972	10		Yes
NODE_106_length_14193_cov_46.782077	14193	16	12	0	Low-quality		dsDNAphage							0.0140393	0.00040692	0.0148072	0.000384209	0.0337124	0.014621	7
NODE_512_length_11367_cov_36.525460	11367	15	8	0	Low-quality		dsDNAphage							0.0140013	0.000405818	0	0	0	0	1	2
NODE_501_length_11565_cov_19.984535	11565	15	6	0	Low-quality		dsDNAphage							0.013892	0.000402651	0	0	0	0	1
NODE_95_length_18012_cov_73.925656	18012	38	17	0	Low-quality		dsDNAphage							0.0136544	0.000395762	0.0816885	0.00211961	0.0106711	0.0266846	3	5
NODE_207_length_24341_cov_26.134275	24341	63	11	0	Low-quality		dsDNAphage							0.0135584	0.000392981	0	0	0.00263588	0	6
NODE_58_length_45185_cov_16.555772	45185	55	4	0	Low-quality	55-bp-DTR	dsDNAphage							0.00495682	0.00014367	0.00749403	0.000194451	0	0	4	3	Yes
NODE_159_length_21268_cov_16.257295	21268	31	11	0	Low-quality		dsDNAphage							0.00171123	4.95987e-05	0.00724243	0.000187923	0	0	4	2	Yes
NODE_172_length_19365_cov_51.108752	19365	33	19	0	Low-quality		dsDNAphage							0.0131078	0.00037992	0.031465	0.000816438	0	0.000665732	6	3
NODE_144_length_22942_cov_14.619915	22942	52	13	0	Low-quality		dsDNAphage							0	0	0.00619718	0.000160801	0	0	1		Yes
NODE_300_length_18602_cov_21.465574	18602	19	11	0	Low-quality		dsDNAphage							0.0128949	0.000373749	0	0	0	0	1	9
NODE_267_length_13023_cov_15.101172	13023	19	3	0	Low-quality		dsDNAphage							0.0128802	0.000373324	0.00674775	0.000175087	0	0	2	7
NODE_101_length_41009_cov_143.895688	41009	69	17	0	High-quality		dsDNAphage							0.103009	0.00298565	0.00583978	0.000151528	0	0	5		Yes
NODE_209_length_24186_cov_25.510049	24186	25	22	0	Medium-quality		dsDNAphage							0.0128345	0.000372	0	0	0	0	1
NODE_20_length_55701_cov_90.986594	55701	83	40	0	High-quality		dsDNAphage							0.0127747	0.000370267	0.0358283	0.000929655	0.0160439	0.0605349	8
NODE_219_length_12484_cov_5.524016	12484	16	2	0	Low-quality		dsDNAphage							0.0124852	0.000361875	0	0	0.00289271	0	3
NODE_121_length_38631_cov_23.272657	38631	60	27	1	Medium-quality		dsDNAphage							0.0124486	0.000360813	0	0	0	0	3
NODE_257_length_13475_cov_110.497317	13475	16	15	0	Low-quality		dsDNAphage							0.012408	0.000359637	0.0593236	0.0015393	0	0	8	6
NODE_295_length_11578_cov_12.359455	11578	20	6	0	Low-quality		dsDNAphage							0	0	0.00578852	0.000150198	0	0	1		Yes
NODE_452_length_12787_cov_23.648680	12787	24	8	0	Low-quality		dsDNAphage							0.0122438	0.000354878	0	0	0	0	1
NODE_50_length_37935_cov_100.382920	37935	60	15	1	High-quality		dsDNAphage							0.012209	0.00035387	0	0	0.243466	0	5
NODE_164_length_10251_cov_120.619262	10251	24	13	0	Low-quality		dsDNAphage							0.0121413	0.000351907	0.136417	0.00353968	0.0119122	0.0504568	5	5
NODE_188_length_26243_cov_23.106117	26243	51	10	1	Low-quality		dsDNAphage							0.0121233	0.000351385	0.00137055	3.55623e-05	0	0	2
NODE_109_length_40025_cov_25.646585	40025	62	12	2	Medium-quality		dsDNAphage							0.0120227	0.000348471	0	0	0	0	1	4
NODE_468_length_12497_cov_24.897203	12497	15	3	0	Low-quality		dsDNAphage							0.0119492	0.000346339	0	0	0	0	1	4
NODE_482_length_12086_cov_19.037320	12086	16	7	0	Low-quality		dsDNAphage							0.0119107	0.000345224	0.00678726	0.000176112	0	0	1
NODE_273_length_20439_cov_13.114207	20439	26	7	0	Low-quality		dsDNAphage							0.011893	0.00034471	0	0	0	0	1	4
NODE_91_length_42805_cov_22.700702	42805	25	15	0	Low-quality		dsDNAphage							0.0118148	0.000342443	0	0	0.0033598	0	3
NODE_1_length_354470_cov_25.345064	354470	530	86	17	Complete	53-bp-DTR	dsDNAphage							0.0115473	0.000334692	0.00410285	0.000106459	0.000981452	0	27
NODE_235_length_22853_cov_21.447890	22853	34	5	0	Low-quality		dsDNAphage							0.0114033	0.000330518	0.00126432	3.28059e-05	0	0	3
NODE_187_length_26430_cov_18.111659	26430	33	10	0	Medium-quality		dsDNAphage							0.0113834	0.00032994	0	0	0	0	4	8
NODE_545_length_10662_cov_20.934572	10662	16	6	0	Low-quality		dsDNAphage							0.011383	0.00032993	0	0	0	0	1
NODE_434_length_13196_cov_21.941937	13196	29	4	0	Low-quality		dsDNAphage							0.0113338	0.000328503	0.00107213	2.78191e-05	0	0	1
NODE_311_length_17771_cov_22.012249	17771	22	6	0	Low-quality		dsDNAphage							0.0113041	0.000327641	0.0014147	3.67079e-05	0	0	1
NODE_569_length_10324_cov_22.038757	10324	12	5	0	Low-quality		dsDNAphage							0.0112762	0.000326833	0.00152479	3.95645e-05	0.000693441	0	2
NODE_217_length_23691_cov_22.019758	23691	28	12	0	Medium-quality		dsDNAphage							0.0112073	0.000324837	0.00101353	2.62985e-05	0	0	3	3
NODE_1_length_305202_cov_34.720286	305202	457	116	1	High-quality		dsDNAphage							0.0111802	0.00032405	0.0080822	0.000209713	0.0214611	0.0118561	4	2
NODE_72_length_47246_cov_23.140090	47246	48	31	0	High-quality		dsDNAphage							0.0111422	0.000322948	0	0	0.000919717	0	4	2
NODE_54_length_52508_cov_23.034526	52508	83	9	1	Complete	55-bp-DTR	dsDNAphage							0.0110892	0.000321413	0	0	0.0433889	0	2
NODE_160_length_21099_cov_10.214978	21099	32	1	1	Low-quality		NCLDV							0	0	0.00518492	0.000134536	0	0	2		Yes
NODE_514_length_11351_cov_35.750620	11351	12	1	0	Low-quality		dsDNAphage							0.0110328	0.000319779	0	0	0	0	1	3
NODE_340_length_16628_cov_21.283654	16628	20	6	0	Medium-quality	55-bp-ITR	dsDNAphage							0.0110274	0.000319623	0	0	0	0	1	14
NODE_206_length_16351_cov_13.159732	16351	24	6	0	High-quality		dsDNAphage							0.000998188	2.89318e-05	0.00512046	0.000132863	0	0	2	11	Yes
NODE_60_length_51204_cov_21.110305	51204	60	8	1	Complete	55-bp-DTR	dsDNAphage							0.0109879	0.000318476	0	0	0	0	1	2
NODE_180_length_27110_cov_10.544668	27110	33	10	0	Medium-quality		dsDNAphage							0.0109181	0.000316454	0	0	0	0	2
NODE_14_length_86850_cov_22.295282	86850	104	19	1	Low-quality		dsDNAphage							0.0108699	0.000315056	0.00629993	0.000163467	0	0	3	2
NODE_374_length_15288_cov_20.188144	15288	21	13	0	Low-quality		dsDNAphage							0.0108328	0.000313981	0.0058371	0.000151458	0.00109957	0	5
NODE_197_length_24990_cov_15.655665	24990	32	29	0	Medium-quality		dsDNAphage							0.0108182	0.000313559	0	0	0.0128462	0	4	8
NODE_167_length_28899_cov_20.815282	28899	28	9	0	Low-quality		dsDNAphage							0.0107508	0.000311604	0.00132044	3.4262e-05	0	0	3
NODE_580_length_10126_cov_21.615828	10126	21	7	0	Low-quality		dsDNAphage							0.0106755	0.000309422	0	0	0.000684627	0	1
NODE_513_length_11365_cov_18.473917	11365	14	10	0	Low-quality		dsDNAphage							0.0106551	0.000308831	0.00150786	3.91251e-05	0	0	4	6
NODE_427_length_13466_cov_20.851614	13466	22	7	0	Low-quality		dsDNAphage							0.010581	0.000306682	0	0	0	0	1
NODE_382_length_14994_cov_20.897717	14994	6	3	0	Low-quality		dsDNAphage							0.010519	0.000304886	0.00138877	3.60351e-05	0	0	4
NODE_347_length_16297_cov_19.227066	16297	15	7	0	Low-quality		dsDNAphage							0.0103069	0.000298738	0	0	0	0	1	2
NODE_102_length_34908_cov_10.690644	34908	51	18	0	Medium-quality		dsDNAphage							0.00159545	4.62429e-05	0.0047864	0.000124195	0	0	1		Yes
NODE_266_length_20856_cov_12.657132	20856	25	11	0	Low-quality		dsDNAphage							0.0101976	0.00029557	0	0	0	0	1	2
NODE_126_length_11895_cov_22.659544	11895	24	13	0	Low-quality		dsDNAphage							0.0101413	0.00029394	0.0172769	0.000448292	0.0124638	0.00878042	5	5
NODE_76_length_46506_cov_19.683860	46506	70	12	1	High-quality		dsDNAphage							0.010087	0.000292364	0	0	0	0	1
NODE_145_length_22760_cov_10.444616	22760	37	19	0	Medium-quality		dsDNAphage							0	0	0.00437461	0.00011351	0	0	1		Yes
NODE_205_length_16414_cov_64.596675	16414	24	18	0	Low-quality		dsDNAphage							0.00993886	0.000288071	0.0315821	0.000819476	0	0.000415476	5	5
NODE_286_length_12109_cov_7.477684	12109	10	1	0	Low-quality		dsDNAphage							0.0099174	0.000287449	0.00359562	9.32975e-05	0	0	2	3
NODE_401_length_14455_cov_128.216042	14455	21	7	1	Low-quality		dsDNAphage							0.0758969	0.00219982	0.00430558	0.000111719	0.000918438	0	2		Yes
NODE_437_length_12981_cov_16.143277	12981	27	6	0	Low-quality		dsDNAphage							0.00984112	0.000285238	0.00168856	4.38138e-05	0	0	2	5
NODE_273_length_12793_cov_9.683074	12793	27	4	0	Low-quality		dsDNAphage							0	0	0.0039771	0.000103196	0	0	1		Yes
NODE_402_length_14424_cov_16.178161	14424	17	7	0	Low-quality		dsDNAphage							0.00972269	0.000281806	0	0	0	0	1	9
NODE_63_length_50785_cov_18.663059	50785	74	22	1	Medium-quality		dsDNAphage							0.00963536	0.000279275	0.00760871	0.000197427	0	0	4	3
NODE_380_length_15100_cov_19.237355	15100	17	8	0	Low-quality		dsDNAphage							0.00961783	0.000278767	0.00134163	3.48119e-05	0	0	5	5
NODE_212_length_24052_cov_18.897112	24052	45	0	0	Not-determined		dsDNAphage							0.00960313	0.00027834	0	0	0	0	1
NODE_37_length_62106_cov_19.983514	62106	89	32	0	Complete	38-bp-DTR	dsDNAphage							0.00954669	0.000276705	0	0	0.00128112	0	15
NODE_175_length_28074_cov_20.122488	28074	48	5	0	Low-quality		dsDNAphage							0.00949479	0.0002752	0	0	0	0	1	1
NODE_54_length_35340_cov_15.930027	35340	53	34	0	Medium-quality		dsDNAphage							0	0	0.00390655	0.000101365	0	0.00640068	8		Yes
NODE_487_length_11948_cov_19.673505	11948	12	7	0	Low-quality		dsDNAphage							0.00942304	0.000273121	0	0	0	0	1	3
NODE_304_length_18066_cov_18.717062	18066	21	7	0	Low-quality		dsDNAphage							0.00937898	0.000271844	0	0	0	0	1
NODE_48_length_56189_cov_18.770246	56189	110	37	0	Low-quality		dsDNAphage							0.00934951	0.000270989	0.00310305	8.05163e-05	0.111303	0.0144053	22	2
NODE_57_length_35170_cov_102.437363	35170	61	11	0	Complete	55-bp-DTR	dsDNAphage							0.0093474	0.000270928	0	0	0.278857	0	2
NODE_475_length_12298_cov_17.432900	12298	17	5	0	Low-quality		dsDNAphage							0.00932469	0.00027027	0	0	0	0	1	4
NODE_506_length_11483_cov_8.052328	11483	9	0	0	Low-quality		NCLDV							0.00923205	0.000267585	0	0	0	0	1	2
NODE_16_length_83815_cov_21.468899	83815	135	10	5	Low-quality		dsDNAphage							0.0092188	0.000267201	0	0	0	0	2	2
NODE_198_length_24918_cov_11.685195	24918	25	1	0	Low-quality		dsDNAphage							0.00902725	0.000261649	0	0	0	0	2
NODE_500_length_11570_cov_15.892835	11570	24	2	0	Low-quality		dsDNAphage							0.00901889	0.000261406	0	0	0	0	2
NODE_232_length_12228_cov_25.457241	12228	15	3	0	Low-quality		dsDNAphage							0.0090175	0.000261366	0	0	0.0164486	0	4	2
NODE_524_length_11047_cov_20.092977	11047	6	3	0	Low-quality		dsDNAphage							0.00897322	0.000260083	0.000995093	2.58202e-05	0	0	3	2
NODE_284_length_19831_cov_14.702822	19831	18	6	0	Low-quality		dsDNAphage							0.00896744	0.000259915	0	0	0.00250647	0	3
NODE_363_length_15494_cov_16.468100	15494	26	7	0	Low-quality		dsDNAphage							0.00895639	0.000259595	0	0	0.00115221	0	6
NODE_9_length_114312_cov_16.537796	114312	170	27	4	High-quality		dsDNAphage							0.00888614	0.000257559	0	0	0	0	1	2
NODE_538_length_10740_cov_19.709219	10740	21	5	0	Low-quality		dsDNAphage							0.00886961	0.00025708	0	0	0	0	1	5
NODE_41_length_60626_cov_18.107180	60626	74	12	0	High-quality		dsDNAphage							0.00886493	0.000256944	0	0	0	0	1	4
NODE_158_length_30191_cov_17.621848	30191	54	2	1	Low-quality		dsDNAphage							0.00884695	0.000256423	0	0	0	0	1
NODE_151_length_31815_cov_17.222292	31815	42	13	1	Medium-quality		dsDNAphage							0.00882813	0.000255877	0	0	0	0	1
NODE_165_length_29022_cov_15.549315	29022	20	8	0	Low-quality		dsDNAphage							0.00878884	0.000254739	0	0	0.00395153	0	3
NODE_226_length_23354_cov_16.461264	23354	46	14	0	Medium-quality		dsDNAphage							0.00877395	0.000254307	0	0	0.00308875	0	5
NODE_376_length_15240_cov_16.302206	15240	24	12	0	Low-quality		dsDNAphage							0.00875799	0.000253844	0	0	0	0	1	2
NODE_533_length_10824_cov_15.921070	10824	12	3	0	Low-quality		dsDNAphage							0.0087579	0.000253842	0	0	0	0	1
NODE_163_length_10253_cov_58.456854	10253	13	8	0	Low-quality		dsDNAphage							0.00874393	0.000253437	0.0592988	0.00153866	0.00806957	0.0117325	8
NODE_293_length_19127_cov_15.650745	19127	26	16	0	Low-quality		dsDNAphage							0.00872526	0.000252896	0.00586534	0.000152191	0	0	3
NODE_18_length_77776_cov_18.227956	77776	98	15	1	High-quality		dsDNAphage							0.00866456	0.000251137	0	0	0.000702008	0	5	2
NODE_55_length_35605_cov_30.579887	35605	54	16	1	Medium-quality		dsDNAphage							0.785242	0.0227597	0.00369652	9.59154e-05	0.0150064	0	6	15	Yes
NODE_127_length_38008_cov_15.802334	38008	54	17	0	High-quality		dsDNAphage							0.00860874	0.000249519	0	0	0	0	1	5
NODE_253_length_13762_cov_8.205880	13762	21	2	0	Low-quality	55-bp-DTR	dsDNAphage							0	0	0.00338576	8.7852e-05	0	0	1	3	Yes
NODE_384_length_14891_cov_15.523187	14891	28	7	0	Low-quality		dsDNAphage							0.00859184	0.000249029	0.00170615	4.42703e-05	0	0	1
NODE_409_length_14298_cov_13.009408	14298	18	9	0	Low-quality		dsDNAphage							0.0085857	0.000248851	0	0	0	0	1	5
NODE_413_length_14043_cov_74.630040	14043	39	9	0	Low-quality		dsDNAphage							0.051662	0.00149739	0.00308625	8.00804e-05	0.00207146	0	2		Yes
NODE_407_length_14363_cov_16.059687	14363	14	3	0	Low-quality		dsDNAphage							0.00851454	0.000246788	0.000934149	2.42388e-05	0	0	2	3
NODE_450_length_12806_cov_14.618304	12806	17	0	0	Not-determined		lavidaviridae							0.00850479	0.000246506	0	0	0	0	2	3
NODE_116_length_39417_cov_17.226132	39417	54	22	0	Medium-quality		dsDNAphage							0.00838736	0.000243102	0	0	0	0	1
NODE_100_length_35141_cov_19.463347	35141	47	8	0	Low-quality		dsDNAphage							0.00832935	0.000241421	0.00819946	0.000212756	0	0	2	2
NODE_330_length_17003_cov_16.672528	17003	24	6	0	Low-quality		dsDNAphage							0.00828663	0.000240182	0	0	0	0	1
NODE_151_length_16551_cov_5.185318	16551	28	7	1	Low-quality		dsDNAphage							0.00828159	0.000240036	0	0	0	0	2
NODE_280_length_19903_cov_14.811769	19903	34	4	1	Low-quality		dsDNAphage							0.00825487	0.000239262	0	0	0	0	1
NODE_124_length_38449_cov_17.318800	38449	52	32	0	Medium-quality		dsDNAphage							0.00817704	0.000237006	0	0	0	0	1	8
NODE_103_length_40546_cov_105.800919	40546	70	26	0	High-quality		dsDNAphage							0.054588	0.0015822	0.00297739	7.72559e-05	0.00130973	0	12		Yes
NODE_418_length_13690_cov_16.294096	13690	16	7	0	Low-quality		dsDNAphage							0.00816184	0.000236566	0	0	0.00289935	0	3
NODE_3_length_304343_cov_16.432232	304343	402	118	1	High-quality		dsDNAphage	Viruses	Uroviricota	Caudoviricetes	Caudovirales	Myoviridae	Phikzvirus	0.00811667	0.000235256	0.00687694	0.000178439	0.000692591	0	33	2
NODE_326_length_17118_cov_16.703804	17118	24	6	0	Medium-quality	28-bp-ITR	dsDNAphage							0.0080615	0.000233657	0	0	0	0	1	14
NODE_97_length_42291_cov_13.170423	42291	60	14	1	Low-quality		dsDNAphage							0.00803777	0.00023297	0	0	0.00348956	0	7
NODE_200_length_24831_cov_15.817767	24831	40	19	0	Medium-quality		dsDNAphage							0.00798571	0.00023146	0	0	0.00523159	0	2
NODE_222_length_23457_cov_13.813435	23457	44	1	1	Low-quality		dsDNAphage							0.00793739	0.00023006	0	0	0	0	1
NODE_428_length_13394_cov_13.515106	13394	18	12	0	Low-quality		dsDNAphage							0.00792929	0.000229825	0	0	0	0	1
NODE_261_length_13341_cov_91.263661	13341	16	14	0	Low-quality		dsDNAphage							0.00790861	0.000229226	0.0358123	0.000929238	0.0105083	0.0175224	8
NODE_10_length_102962_cov_14.784184	102962	125	31	2	Low-quality		dsDNAphage							0.00781473	0.000226505	0	0	0	0	1	2
NODE_361_length_15678_cov_15.267298	15678	25	3	2	Low-quality		dsDNAphage							0.00776584	0.000225088	0	0	0	0	1
NODE_104_length_40484_cov_15.160974	40484	51	11	0	Medium-quality		dsDNAphage							0.00768863	0.00022285	0	0	0	0	1	6
NODE_19_length_77588_cov_14.591413	77588	74	37	0	Low-quality		dsDNAphage							0.00765419	0.000221852	0	0	0	0	1
NODE_328_length_10369_cov_6.053132	10369	15	9	0	Low-quality		dsDNAphage							0.0075868	0.000219898	0.00270645	7.02256e-05	0	0	4
NODE_444_length_12901_cov_11.499066	12901	27	2	0	Low-quality		dsDNAphage							0.00758475	0.000219839	0	0	0	0	1
NODE_94_length_42643_cov_14.257443	42643	47	25	0	Low-quality		NCLDV							0.00754787	0.00021877	0	0	0	0	1	2
NODE_43_length_50630_cov_18.383806	50630	75	8	1	Medium-quality		dsDNAphage							0.00753205	0.000218312	0.00782223	0.000202967	0	0	3	2
NODE_552_length_10533_cov_13.743462	10533	16	5	0	Low-quality		dsDNAphage							0.00749437	0.000217219	0	0	0	0	1	3
NODE_577_length_10146_cov_13.981667	10146	23	2	0	Low-quality		dsDNAphage							0.00747146	0.000216555	0	0	0	0	1
NODE_288_length_11986_cov_32.948035	11986	16	7	0	Low-quality		dsDNAphage							0.00741192	0.00021483	0.0241503	0.00062664	0	0	3	15
NODE_3_length_267495_cov_24.164029	267495	297	94	2	High-quality		dsDNAphage	Viruses	Uroviricota	Caudoviricetes	Caudovirales	Myoviridae	--	0.00730207	0.000211646	0.0105451	0.000273619	0.00314758	0.00288576	91	2
NODE_25_length_72441_cov_15.075719	72441	110	59	2	Low-quality		dsDNAphage							0.00727812	0.000210952	0.00167336	4.34194e-05	0.0867302	0.00895022	20
NODE_324_length_17186_cov_14.836145	17186	21	6	0	Medium-quality	55-bp-ITR	dsDNAphage							0.00723745	0.000209773	0	0	0	0	1	14
NODE_559_length_10437_cov_12.209979	10437	17	3	0	Low-quality		dsDNAphage							0.00718903	0.000208369	0	0	0	0	1
NODE_556_length_10460_cov_15.318693	10460	5	3	0	Low-quality		dsDNAphage							0.00715843	0.000207482	0	0	0	0	1	2
NODE_70_length_49185_cov_15.077692	49185	71	24	1	Complete	55-bp-DTR	dsDNAphage							0.00714235	0.000207016	0	0	0.00239704	0	10
NODE_253_length_21315_cov_11.598071	21315	32	8	1	Low-quality		dsDNAphage							0.00711469	0.000206215	0	0	0	0	1	6
NODE_114_length_39566_cov_14.782238	39566	55	16	0	High-quality		dsDNAphage							0.00711042	0.000206091	0	0	0.00136965	0	8
NODE_488_length_11947_cov_12.084847	11947	15	7	0	Low-quality		dsDNAphage							0.00709296	0.000205585	0	0	0	0	1	2
NODE_486_length_12001_cov_14.103968	12001	12	6	0	Low-quality		lavidaviridae							0.00704171	0.000204099	0	0	0.222555	0	2	3
NODE_283_length_19862_cov_14.933104	19862	30	10	0	Low-quality		dsDNAphage							0.00701399	0.000203296	0	0	0	0	1
NODE_275_length_20242_cov_13.313915	20242	20	13	0	Low-quality		dsDNAphage							0.00698931	0.000202581	0	0	0.00665714	0	3	2
NODE_534_length_10806_cov_13.382197	10806	18	1	0	Low-quality	55-bp-DTR	dsDNAphage							0.00693638	0.000201046	0.00294429	7.6397e-05	0	0	2	3
NODE_230_length_23173_cov_12.895363	23173	21	1	0	Low-quality		dsDNAphage							0.00690808	0.000200226	0	0	0	0	1	3
NODE_416_length_13783_cov_12.799825	13783	17	10	0	Low-quality		dsDNAphage							0.00690296	0.000200078	0.0015397	3.99515e-05	0	0	4
NODE_584_length_10038_cov_14.033156	10038	20	5	0	Low-quality		dsDNAphage							0.00689684	0.0001999	0	0	0.000613892	0	2
NODE_573_length_10243_cov_8.262171	10243	13	5	0	Low-quality		dsDNAphage							0.00689474	0.000199839	0	0	0	0	1
NODE_473_length_12351_cov_22.351008	12351	31	8	0	Low-quality		dsDNAphage							0.0122971	0.000356424	0.00180426	4.68162e-05	0	0	1		Yes
NODE_267_length_20851_cov_12.994230	20851	32	8	0	Low-quality		dsDNAphage							0.0067963	0.000196986	0	0	0.0039702	0	3
NODE_237_length_22806_cov_9.672674	22806	25	13	0	Low-quality		dsDNAphage							0.00676147	0.000195977	0	0	0	0	1
NODE_463_length_12652_cov_13.712471	12652	21	8	0	Low-quality		dsDNAphage							0.0067497	0.000195635	0	0	0.246816	0.0166553	2	2
NODE_122_length_38560_cov_13.741670	38560	39	3	0	Medium-quality		dsDNAphage							0.0067202	0.000194781	0	0	0	0	1	3
NODE_254_length_21295_cov_14.104520	21295	23	10	0	Medium-quality		dsDNAphage	Viruses	Uroviricota	Caudoviricetes	Caudovirales	Podoviridae	__	0.00670001	0.000194195	0	0	0	0	1	2
NODE_443_length_12905_cov_9.434319	12905	15	3	0	Low-quality		dsDNAphage							0.0066893	0.000193885	0	0	0	0	1
NODE_312_length_17608_cov_14.283142	17608	17	12	0	Low-quality		dsDNAphage							0.00666203	0.000193095	0.0017673	4.58569e-05	0.0987864	0.01233	3
NODE_396_length_14638_cov_12.949462	14638	22	11	1	Low-quality		dsDNAphage							0.00649712	0.000188315	0	0	0	0	1	5
NODE_3_length_152764_cov_93.415837	152764	266	92	0	Low-quality		dsDNAphage	Viruses	Uroviricota	Caudoviricetes	Caudovirales	Myoviridae	--	0.00643473	0.000186506	0.00182355	4.73165e-05	0.0752916	0.00848292	36	1
NODE_561_length_10411_cov_9.660294	10411	12	5	1	Low-quality		dsDNAphage							0.0063897	0.000185201	0	0	0	0	1	2
NODE_333_length_16973_cov_10.238267	16973	38	10	0	Low-quality		dsDNAphage							0.00635755	0.000184269	0	0	0	0	1
NODE_481_length_12092_cov_12.490405	12092	21	3	0	Low-quality		dsDNAphage							0.00634902	0.000184022	0.0027987	7.26192e-05	0	0	3
NODE_22_length_63228_cov_127.760689	63228	101	23	0	High-quality		dsDNAphage							0.00634817	0.000183997	0.121375	0.00314938	0	0.000434878	10
NODE_33_length_45591_cov_100.028461	45591	26	22	0	Low-quality		dsDNAphage							0.00633618	0.00018365	0	0	0.0815346	0.00819153	3
NODE_321_length_10646_cov_105.540553	10646	20	5	0	Low-quality		dsDNAphage							0.00632858	0.00018343	0.0511327	0.00132677	0	0	3	5
NODE_456_length_12754_cov_11.546185	12754	16	4	0	Low-quality		dsDNAphage							0.00628633	0.000182205	0	0	0	0	2	2
NODE_215_length_23839_cov_12.174445	23839	37	5	1	Low-quality		dsDNAphage							0.00628515	0.000182171	0	0	0	0	1	5
NODE_41_length_40332_cov_31.811927	40332	56	11	0	High-quality		dsDNAphage	Viruses	__	__	__	__	__	0	0	0.00152418	3.95487e-05	0	0.0110632	10	1	Yes
NODE_137_length_34932_cov_12.495083	34932	48	17	0	Medium-quality		dsDNAphage							0.00625007	0.000181154	0	0	0	0	1	3
NODE_150_length_22110_cov_11.886375	22110	19	1	1	Low-quality		dsDNAphage							0.00623963	0.000180851	0.00549158	0.000142493	0	0	2	4
NODE_126_length_38115_cov_13.251077	38115	72	18	0	High-quality		dsDNAphage							0.00623244	0.000180643	0	0	0	0	2	2
NODE_478_length_12228_cov_8.536844	12228	11	1	0	Low-quality		dsDNAphage							0.00621831	0.000180234	0	0	0	0	1	3
NODE_414_length_13929_cov_10.844169	13929	23	0	0	Not-determined		dsDNAphage							0.00619197	0.00017947	0	0	0	0	1	2
NODE_348_length_16255_cov_10.439198	16255	11	7	0	Low-quality		dsDNAphage							0.00612205	0.000177444	0.00285015	7.39542e-05	0	0	1	2
NODE_282_length_19881_cov_10.865177	19881	22	2	0	Low-quality		dsDNAphage							0.00610852	0.000177051	0	0	0	0	1
NODE_189_length_26229_cov_11.436884	26229	47	7	1	Low-quality		dsDNAphage							0.00607224	0.000176	0	0	0	0	1	5
NODE_93_length_42671_cov_17.003332	42671	58	3	0	Low-quality		dsDNAphage							0.00862604	0.00025002	0.00125306	3.25138e-05	0.00350202	0	8	3	Yes
NODE_453_length_12782_cov_12.068673	12782	31	3	0	Low-quality		dsDNAphage							0.00603654	0.000174965	0	0	0	0	1
NODE_499_length_11588_cov_12.116622	11588	16	4	0	Low-quality		dsDNAphage							0.0060344	0.000174903	0	0	0	0	1	2
NODE_449_length_12829_cov_12.574996	12829	20	9	0	Low-quality		dsDNAphage	Viruses	Uroviricota	Caudoviricetes	Caudovirales	Siphoviridae	--	0.00602649	0.000174674	0	0	0	0	1	1
NODE_243_length_22076_cov_10.886563	22076	29	6	1	Low-quality		dsDNAphage							0.00601097	0.000174224	0	0	0	0	1	2
NODE_472_length_12359_cov_11.445709	12359	16	5	0	High-quality		dsDNAphage							0.00598341	0.000173425	0.00171442	4.44849e-05	0.00199808	0	5
NODE_135_length_23894_cov_102.010193	23894	55	11	0	Low-quality		dsDNAphage							0.0058466	0.00016946	0.0408151	0.00105905	0	0.00189623	4
NODE_152_length_22026_cov_10.558281	22026	22	12	0	Low-quality		dsDNAphage							0.0058262	0.000168868	0.00817983	0.000212246	0	0	3	3
NODE_274_length_12689_cov_6.511240	12689	12	7	0	Low-quality		dsDNAphage							0.00580342	0.000168208	0.00394426	0.000102344	0	0	2
NODE_503_length_11539_cov_11.361546	11539	19	3	0	Low-quality		dsDNAphage							0.00606338	0.000175743	0.00069651	1.80727e-05	0	0	1	11	Yes
NODE_528_length_10994_cov_10.847701	10994	18	3	0	Low-quality		dsDNAphage							0.00572017	0.000165795	0	0	0	0	1	2
NODE_305_length_18061_cov_12.001611	18061	27	8	0	Low-quality		dsDNAphage							0.00564907	0.000163735	0	0	0	0	1	2
NODE_138_length_34894_cov_11.018916	34894	24	6	0	Low-quality		dsDNAphage							0.0056395	0.000163457	0	0	0	0	1	5
NODE_247_length_21708_cov_10.501824	21708	40	6	0	Low-quality		dsDNAphage							0.00557659	0.000161634	0	0	0.000720112	0	3
NODE_315_length_10762_cov_39.389465	10762	12	9	0	Low-quality		dsDNAphage							0.00557395	0.000161557	0.0189291	0.000491164	0	0.00217302	8
NODE_174_length_28188_cov_11.092845	28188	36	12	0	Low-quality		dsDNAphage							0.00553909	0.000160547	0	0	0	0	1	3
NODE_66_length_30003_cov_88.354247	30003	50	11	0	Medium-quality		dsDNAphage							1.37202	0.0397671	0	0	0.0716743	0	13	15	Yes
NODE_567_length_10348_cov_10.733897	10348	10	8	0	Low-quality		dsDNAphage							0.00550916	0.000159679	0	0	0.00408532	0	3
NODE_135_length_17591_cov_12.189667	17591	18	6	0	Low-quality		dsDNAphage							0.00546581	0.000158423	0	0	0.00634932	0	5
NODE_239_length_22572_cov_10.883732	22572	28	8	0	Medium-quality		dsDNAphage							0.0054608	0.000158278	0.00269842	7.00172e-05	0	0	4	4
NODE_218_length_23621_cov_7.692905	23621	28	5	0	Low-quality		dsDNAphage							0.00546062	0.000158272	0	0	0	0	1	2
NODE_276_length_20167_cov_10.618884	20167	23	3	0	Low-quality		dsDNAphage							0.00545805	0.000158198	0	0	0	0	1
NODE_98_length_42061_cov_10.571204	42061	61	26	0	Complete	55-bp-DTR	dsDNAphage							0.00543717	0.000157593	0	0	0	0	1
NODE_130_length_11690_cov_12.989772	11690	8	7	0	Low-quality		dsDNAphage							0.00543254	0.000157459	0.0145798	0.00037831	0.00811639	0.00501328	8
NODE_371_length_15365_cov_11.730242	15365	35	9	0	Low-quality		dsDNAphage							0.00541946	0.000157079	0	0	0	0	1
NODE_575_length_10165_cov_11.017211	10165	16	8	0	Low-quality		dsDNAphage							0.00538385	0.000156047	0	0	0	0	1
NODE_118_length_39205_cov_10.151954	39205	49	16	0	Medium-quality		dsDNAphage							0.00535282	0.000155148	0	0	0.000958106	0	4	2
NODE_255_length_21288_cov_9.191447	21288	25	8	0	Low-quality		dsDNAphage							0.00533415	0.000154607	0	0	0	0	1	2
NODE_36_length_44005_cov_25.805233	44005	83	21	0	High-quality		dsDNAphage							0.508749	0.0147458	0	0	0.0127113	0	7	4	Yes
NODE_497_length_11617_cov_9.731015	11617	11	3	0	Low-quality		dsDNAphage							0.00531686	0.000154106	0	0	0	0	1
NODE_56_length_45250_cov_35.451665	45250	72	50	0	Complete	43-bp-DTR	dsDNAphage	Viruses	Uroviricota	Caudoviricetes	Caudovirales	Siphoviridae	__	0.00527877	0.000153002	0.0147808	0.000383526	0.0219484	0.00472569	21	2
NODE_502_length_11561_cov_5.860160	11561	28	4	0	Low-quality		dsDNAphage							0.00526567	0.000152622	0	0	0	0	1	2
NODE_120_length_38664_cov_10.708203	38664	72	10	1	Low-quality		dsDNAphage							0.00521865	0.000151259	0	0	0.0069834	0	3
NODE_296_length_18874_cov_8.749243	18874	39	0	0	Not-determined		dsDNAphage							0.00521721	0.000151218	0	0	0.00288563	0	4
NODE_435_length_13101_cov_9.773417	13101	22	6	1	Low-quality		dsDNAphage							0.00516038	0.00014957	0.000763031	1.97987e-05	0	0	1
NODE_236_length_22835_cov_124.594074	22835	34	9	1	Medium-quality		dsDNAphage							0.122328	0.00354559	0	0	0.00288512	0	2	2	Yes
NODE_436_length_13077_cov_10.263324	13077	17	15	0	Low-quality		dsDNAphage							0.00515506	0.000149416	0.00277328	7.19598e-05	0.00181562	0	7
NODE_420_length_13639_cov_10.781508	13639	12	2	0	Low-quality		dsDNAphage							0.00512129	0.000148437	0	0	0	0	1
NODE_297_length_18800_cov_10.201974	18800	23	12	0	Low-quality		dsDNAphage							0.00511843	0.000148354	0	0	0.00210887	0	4	2
NODE_284_length_10254_cov_7.936759	10254	17	12	0	Low-quality		dsDNAphage							0.0050995	0.000147806	0.00386391	0.000100259	0.00581518	0	2
NODE_36_length_62217_cov_131.954940	62217	108	22	0	High-quality		dsDNAphage							0.0993167	0.00287863	0	0	0.00210324	0	9	2	Yes
NODE_228_length_15025_cov_77.822912	15025	22	7	1	High-quality		dsDNAphage							0.00505043	0.000146384	0.0329102	0.000853938	0	0	4	11
NODE_465_length_12606_cov_9.924548	12606	17	6	0	Low-quality		dsDNAphage							0.00499484	0.000144772	0	0	0	0	1
NODE_290_length_19437_cov_9.863017	19437	46	4	0	Low-quality		dsDNAphage							0.00498849	0.000144588	0	0	0	0	1	3
NODE_258_length_11033_cov_7.788213	11033	11	1	0	Low-quality		dsDNAphage							0.00498132	0.00014438	0	0	0.00417254	0	3
NODE_110_length_39979_cov_133.654819	39979	44	22	2	Medium-quality		dsDNAphage							0.0798571	0.00231461	0	0	0.00104609	0	8		Yes
NODE_379_length_15119_cov_7.794809	15119	19	5	0	Low-quality		dsDNAphage							0.0049295	0.000142878	0	0	0	0	1	4
NODE_214_length_23849_cov_9.663276	23849	46	8	1	Low-quality		dsDNAphage							0.0049219	0.000142658	0	0	0	0	1
NODE_537_length_10784_cov_10.670146	10784	15	3	0	Low-quality		dsDNAphage							0.0049206	0.00014262	0	0	0	0	1	2
NODE_28_length_68157_cov_9.823691	68157	67	39	0	Low-quality		dsDNAphage							0.00492043	0.000142615	0	0	0	0	1	2
NODE_464_length_12608_cov_9.537481	12608	26	4	1	Low-quality		dsDNAphage							0.00492042	0.000142615	0	0	0	0	1
NODE_143_length_33536_cov_119.780263	33536	57	19	0	Medium-quality		dsDNAphage							0.0683558	0.00198125	0	0	0	0	1		Yes
NODE_237_length_14582_cov_15.370551	14582	8	0	3	Low-quality		NCLDV							0.0048962	0.000141913	0.00695783	0.000180538	0	0	3
NODE_467_length_12538_cov_8.741569	12538	21	0	2	Not-determined		dsDNAphage							0.00489545	0.000141892	0	0	0.0035452	0	2	2
NODE_272_length_12800_cov_13.941860	12800	14	0	11	Not-determined		NCLDV							0.00488288	0.000141527	0.00626595	0.000162586	0	0	2
NODE_263_length_20892_cov_8.784422	20892	30	7	0	Low-quality		dsDNAphage							0.00487248	0.000141226	0	0	0	0	1	3
NODE_28_length_51333_cov_94.524611	51333	131	8	1	Medium-quality		dsDNAphage							0.00486872	0.000141117	0	0	0.125109	0	7
NODE_61_length_51109_cov_117.314412	51109	82	20	0	Complete	55-bp-DTR	dsDNAphage							0.0676647	0.00196122	0	0	0.00368361	0	4		Yes
NODE_550_length_10583_cov_8.256269	10583	13	9	0	Low-quality		dsDNAphage							0.00482037	0.000139715	0.00118308	3.06979e-05	0	0	1
NODE_310_length_17791_cov_9.985566	17791	29	2	0	Low-quality		dsDNAphage							0.00480219	0.000139188	0	0	0	0	1	3
NODE_33_length_47334_cov_31.648872	47334	47	30	0	Complete	55-bp-DTR	dsDNAphage	Viruses	Uroviricota	Caudoviricetes	Caudovirales	Autographiviridae	--	0.00478081	0.000138569	0.390563	0.0101341	0	0.010724	3	2
NODE_46_length_58859_cov_10.226311	58859	82	35	1	High-quality		dsDNAphage							0.00477514	0.000138404	0	0	0	0	1
NODE_343_length_16463_cov_7.925219	16463	23	7	0	Low-quality		dsDNAphage							0.00476904	0.000138228	0	0	0	0	1	2
NODE_571_length_10284_cov_9.737609	10284	18	6	0	Low-quality		dsDNAphage							0.00474239	0.000137455	0	0	0.0105787	0	3
NODE_89_length_43262_cov_9.513204	43262	39	26	0	Low-quality		dsDNAphage							0.00473105	0.000137126	0	0	0	0	1
NODE_147_length_33176_cov_9.457474	33176	37	17	0	Low-quality		dsDNAphage							0.00472145	0.000136848	0	0	0	0	1	2
NODE_466_length_12549_cov_8.166240	12549	29	1	3	Low-quality		dsDNAphage							0.00471241	0.000136586	0	0	0.00188117	0	2
NODE_386_length_14863_cov_9.731024	14863	22	7	0	Low-quality		dsDNAphage							0.00468393	0.000135761	0.0020356	5.28187e-05	0	0	2
NODE_385_length_14872_cov_9.305190	14872	30	3	0	Low-quality		dsDNAphage							0.00464729	0.000134699	0	0	0	0	1
NODE_86_length_43674_cov_122.322956	43674	61	37	0	High-quality		dsDNAphage							0.0656426	0.00190261	0	0	0.00107171	0	7	2	Yes
NODE_268_length_20842_cov_9.192091	20842	23	5	0	Low-quality		dsDNAphage							0.00458726	0.000132959	0	0	0	0	1
NODE_302_length_18362_cov_8.847599	18362	18	1	1	Low-quality		dsDNAphage							0.00457282	0.00013254	0	0	0	0	1
NODE_430_length_13323_cov_9.163401	13323	13	4	0	Low-quality		dsDNAphage							0.00456347	0.000132269	0	0	0	0	1
NODE_89_length_38293_cov_130.507113	38293	72	16	2	High-quality		dsDNAphage							0.00451171	0.000130769	0.070909	0.00183991	0	0	3	5
NODE_76_length_26049_cov_12.125991	26049	38	37	0	Medium-quality		dsDNAphage	Viruses	Uroviricota	Caudoviricetes	Caudovirales	Siphoviridae	Pahexavirus	0.00443346	0.000128501	0	0	0.00603412	0	3	1
NODE_277_length_20153_cov_8.873022	20153	35	11	0	Low-quality		dsDNAphage							0.00443319	0.000128493	0	0	0.00185038	0	4	2
NODE_411_length_14250_cov_9.860303	14250	20	15	0	Low-quality		dsDNAphage							0.00442673	0.000128306	0	0	0	0	2	2
NODE_224_length_23424_cov_8.757670	23424	25	8	0	Low-quality		dsDNAphage							0.00440193	0.000127587	0	0	0	0	1
NODE_129_length_37836_cov_120.899844	37836	58	18	0	Medium-quality		dsDNAphage							0.0646342	0.00187338	0	0	0	0	1	3	Yes
NODE_252_length_21318_cov_8.562950	21318	27	13	0	Low-quality		dsDNAphage	Viruses	Uroviricota	Caudoviricetes	Caudovirales	Myoviridae	__	0.00438868	0.000127203	0	0	0	0	1	1
NODE_183_length_14330_cov_8.180385	14330	8	4	1	Low-quality		dsDNAphage							0.00438852	0.000127199	0	0	0.00331056	0	1
NODE_447_length_12866_cov_9.017095	12866	14	10	0	Low-quality		dsDNAphage							0.00437986	0.000126947	0	0	0	0	1
NODE_241_length_22415_cov_8.187209	22415	22	6	0	Medium-quality		dsDNAphage							0.0043775	0.000126879	0	0	0	0	1	2
NODE_531_length_10851_cov_8.755928	10851	17	2	0	Low-quality		dsDNAphage							0.00436983	0.000126657	0	0	0.0954819	0	1	3
NODE_518_length_11266_cov_9.224422	11266	14	5	0	Medium-quality		dsDNAphage							0.00434275	0.000125872	0	0	0	0	1	11
NODE_250_length_13819_cov_78.156713	13819	28	8	0	Low-quality		dsDNAphage							0.0043409	0.000125818	0.0329753	0.000855627	0	0	2	4
NODE_166_length_15643_cov_40.486528	15643	20	7	0	Low-quality		dsDNAphage							0.00429461	0.000124477	0.00155195	4.02692e-05	0.0195111	0.00359911	8	2
NODE_168_length_15253_cov_26.399855	15253	31	6	1	Low-quality		dsDNAphage							0.00429285	0.000124425	0	0	0.0129251	0	4
NODE_442_length_12911_cov_8.154169	12911	12	6	0	Low-quality		dsDNAphage							0.00425975	0.000123466	0	0	0	0	1
NODE_343_length_10058_cov_29.474058	10058	23	2	0	Low-quality		dsDNAphage							0.00421447	0.000122154	0.0137658	0.000357187	0	0	2	4
NODE_433_length_13234_cov_8.120343	13234	8	6	0	Low-quality		dsDNAphage							0.00419377	0.000121554	0	0	0	0	2
NODE_269_length_20835_cov_8.128104	20835	12	7	0	Low-quality		dsDNAphage							0.00418041	0.000121167	0	0	0	0	1
NODE_522_length_11116_cov_8.973601	11116	11	0	0	Not-determined		dsDNAphage							0.00417868	0.000121116	0.00242001	6.27931e-05	0.00219298	0	1
NODE_205_length_24421_cov_122.926086	24421	26	5	1	Medium-quality		dsDNAphage							0.064594	0.00187221	0	0	0	0	1		Yes
NODE_585_length_10022_cov_8.969499	10022	13	6	0	Low-quality		dsDNAphage							0.00417172	0.000120915	0	0	0	0	1
NODE_471_length_12423_cov_6.846216	12423	12	1	0	Low-quality		dsDNAphage							0.00413755	0.000119924	0.00258244	6.70079e-05	0.00138598	0	4
NODE_404_length_14397_cov_7.928113	14397	17	6	0	Low-quality		dsDNAphage							0.00413707	0.00011991	0.00405072	0.000105106	0	0	3
NODE_576_length_10153_cov_8.156467	10153	11	4	0	Low-quality		dsDNAphage							0.00412933	0.000119686	0	0	0	0	1	2
NODE_303_length_18301_cov_8.328127	18301	42	4	0	Low-quality		dsDNAphage							0.00411679	0.000119322	0	0	0	0	1
NODE_425_length_13524_cov_88.665454	13524	30	2	0	Low-quality		lavidaviridae							0.0569648	0.00165109	0	0	0.00185612	0	4		Yes
NODE_296_length_11554_cov_13.222454	11554	13	8	0	Low-quality		dsDNAphage							0.00402696	0.000116719	0.00729523	0.000189293	0	0	1	4
NODE_507_length_11472_cov_6.994219	11472	19	5	0	Low-quality		dsDNAphage							0.00401529	0.000116381	0.000882959	2.29106e-05	0.000774136	0	2	3
NODE_270_length_10589_cov_28.090184	10589	26	5	0	Low-quality		dsDNAphage							0.00400313	0.000116028	0	0	0.014262	0	3
NODE_231_length_23165_cov_7.589831	23165	36	18	0	Medium-quality		dsDNAphage							0.00400036	0.000115948	0	0	0	0	1
NODE_578_length_10134_cov_7.716837	10134	4	3	0	Low-quality		dsDNAphage							0.00397678	0.000115264	0	0	0	0	1
NODE_541_length_10692_cov_7.214910	10692	4	4	0	Low-quality		ssDNA							0.00397542	0.000115225	0	0	0	0	1
NODE_558_length_10444_cov_7.786697	10444	24	7	0	Low-quality		dsDNAphage							0.00394391	0.000114312	0	0	0	0	1	2
NODE_366_length_15408_cov_7.651990	15408	25	6	0	Low-quality		dsDNAphage							0.0039359	0.000114079	0	0	0.002679	0	4
NODE_210_length_16233_cov_28.830387	16233	18	6	0	Medium-quality		dsDNAphage							0.00393124	0.000113944	0.0119643	0.000310445	0	0	1	14
NODE_373_length_15302_cov_8.084082	15302	14	6	0	Low-quality		dsDNAphage							0.00390503	0.000113185	0	0	0.00580671	0	2	2
NODE_535_length_10794_cov_7.370332	10794	16	1	0	Low-quality		dsDNAphage							0.00388411	0.000112578	0	0	0.00267398	0	2
NODE_519_length_11242_cov_7.662555	11242	7	5	0	Low-quality		dsDNAphage							0.00386005	0.000111881	0	0	0	0	1
NODE_526_length_11022_cov_7.325887	11022	13	3	0	Low-quality		dsDNAphage							0.0038178	0.000110656	0	0	0.00088385	0	2
NODE_4_length_233174_cov_27.311716	233174	277	98	2	Medium-quality		dsDNAphage	Viruses	Uroviricota	Caudoviricetes	Caudovirales	Myoviridae	Agricanvirus	0.00380005	0.000110142	0.0111737	0.00028993	0.00208954	0.00386714	59	1
NODE_262_length_13277_cov_8.620481	13277	19	4	0	Low-quality		dsDNAphage							0.00377819	0.000109508	0.00369204	9.57992e-05	0	0	4
NODE_496_length_11668_cov_7.630759	11668	15	9	0	Low-quality		dsDNAphage							0.00377547	0.00010943	0	0	0	0	1
NODE_40_length_43323_cov_72.833988	43323	77	41	0	Complete	4849-bp-DTR	dsDNAphage							0.050589	0.00146629	0	0	0.03759	0	3		Yes
NODE_121_length_27191_cov_125.505012	27191	33	16	0	Medium-quality		dsDNAphage							0.00371102	0.000107561	0.141034	0.00365948	0	0.000904729	12	6
NODE_564_length_10363_cov_6.351281	10363	15	7	0	Low-quality		dsDNAphage							0.00368736	0.000106876	0	0	0	0	1
NODE_381_length_15008_cov_7.039189	15008	47	1	0	Low-quality		dsDNAphage							0.00368517	0.000106812	0	0	0	0	1
NODE_46_length_40119_cov_32.660693	40119	62	7	0	Complete	55-bp-DTR	dsDNAphage							0.0035949	0.000104196	0	0	0.0165334	0	8
NODE_285_length_12276_cov_12.997382	12276	19	10	0	Low-quality		dsDNAphage							0.00358533	0.000103919	0.00638192	0.000165595	0	0	5	15
NODE_5_length_145312_cov_27.128434	145312	251	145	1	Complete	55-bp-DTR	dsDNAphage	Viruses	Uroviricota	Caudoviricetes	Caudovirales	Myoviridae	--	0.00352183	0.000102078	0	0	0.0134655	0	18	1
NODE_440_length_12965_cov_7.397676	12965	25	16	0	Low-quality		dsDNAphage							0.00352009	0.000102027	0	0	0.000873711	0	3
NODE_530_length_10911_cov_6.769713	10911	12	3	0	Low-quality		dsDNAphage							0.0035128	0.000101816	0	0	0.00112124	0	2
NODE_388_length_14813_cov_6.833311	14813	26	3	0	Low-quality		dsDNAphage							0.00350131	0.000101483	0	0	0.000617887	0	1	2
NODE_77_length_46432_cov_6.971149	46432	50	7	0	High-quality		dsDNAphage							0.00349429	0.00010128	0	0	0	0	1	2
NODE_29_length_51288_cov_13.769582	51288	79	21	1	Low-quality		dsDNAphage							0.00348545	0.000101023	0	0	0.00686445	0	7
NODE_317_length_17260_cov_7.072944	17260	18	17	0	Low-quality		dsDNAphage							0.00348221	0.000100929	0	0	0	0	1	3
NODE_234_length_22883_cov_7.032241	22883	21	2	0	Low-quality		dsDNAphage							0.00348176	0.000100916	0	0	0	0	1
NODE_451_length_12792_cov_7.024574	12792	28	7	0	Low-quality		dsDNAphage							0.00346792	0.000100515	0.00203284	5.27471e-05	0.00239447	0	5	2
NODE_158_length_16167_cov_23.603277	16167	37	5	1	Low-quality		dsDNAphage							0.00346644	0.000100472	0	0	0.0121131	0	6
NODE_304_length_11386_cov_142.141294	11386	16	12	0	Low-quality		dsDNAphage							0.0034172	9.90454e-05	0.0730341	0.00189505	0.000831717	0.00410786	10
NODE_536_length_10792_cov_6.098072	10792	15	2	0	Low-quality		dsDNAphage							0.00339743	9.84723e-05	0.000950904	2.46736e-05	0	0	1
NODE_251_length_11229_cov_16.738142	11229	16	7	1	Low-quality		dsDNAphage							0.0033961	9.84336e-05	0	0	0.00835275	0	3
NODE_322_length_17203_cov_6.898822	17203	26	12	0	Low-quality		dsDNAphage							0.00337684	9.78754e-05	0	0	0.00277348	0	3
NODE_490_length_11929_cov_6.800657	11929	10	8	0	Low-quality		dsDNAphage							0.00333299	9.66044e-05	0.0020407	5.29512e-05	0.00112432	0.000396786	5
NODE_269_length_10676_cov_8.071745	10676	23	10	0	Low-quality		dsDNAphage							0.00327857	9.50272e-05	0	0	0.00432905	0	4
NODE_235_length_14699_cov_22.225007	14699	18	15	0	Low-quality		dsDNAphage							0.00324955	9.41861e-05	0.0111659	0.000289728	0	0	5
NODE_335_length_10261_cov_15.192828	10261	16	6	1	Low-quality		dsDNAphage							0.00324532	9.40635e-05	0.00692311	0.000179637	0	0	1
NODE_119_length_28401_cov_43.550272	28401	42	15	0	Medium-quality		dsDNAphage							0.00322608	9.35059e-05	0.0143129	0.000371384	0	0	6	5
NODE_316_length_17354_cov_6.926123	17354	13	6	0	Low-quality		dsDNAphage							0.0032115	9.30834e-05	0	0	0	0	1
NODE_110_length_31128_cov_108.249606	31128	42	21	0	Medium-quality		dsDNAphage							0.00319071	9.24808e-05	0.0550634	0.00142876	0	0	2	3
NODE_202_length_13219_cov_22.056746	13219	31	0	0	Not-determined		dsDNAphage							0.00317743	9.20956e-05	0	0	0.0110612	0	5
NODE_191_length_17644_cov_14.445847	17644	37	12	0	Low-quality		dsDNAphage							0.00316968	9.18711e-05	0.00898974	0.000233261	0	0	1	3
NODE_494_length_11784_cov_5.947310	11784	9	1	0	Low-quality		dsDNAphage							0.00311799	9.0373e-05	0	0	0	0	1
NODE_196_length_17241_cov_122.171477	17241	32	8	1	Low-quality		dsDNAphage							0.0031159	9.03124e-05	0.0859233	0.00222949	0	0.000419027	1	4
NODE_224_length_15475_cov_9.920558	15475	18	8	0	Low-quality		dsDNAphage							0.0030941	8.96804e-05	0.00470639	0.000122119	0	0	2	4
NODE_69_length_28738_cov_25.157759	28738	17	0	0	Low-quality		dsDNAphage							0.00307655	8.91718e-05	0	0	0.0128373	0	8
NODE_181_length_18362_cov_39.432130	18362	21	20	0	Low-quality		dsDNAphage							0.00304995	8.84008e-05	0.0173	0.000448891	0	0.000413796	5
NODE_172_length_15031_cov_30.094685	15031	21	6	0	Low-quality		lavidaviridae							0.00294363	8.5319e-05	0	0	0.0158712	0	5
NODE_117_length_29099_cov_132.723385	29099	42	29	0	Medium-quality		dsDNAphage							0.0029161	8.45213e-05	0.101795	0.00264133	0	0.00399374	7
NODE_129_length_25120_cov_135.105925	25120	25	22	0	Low-quality		dsDNAphage							0.00289456	8.38969e-05	0.183347	0.0047574	0	0.00320944	9
NODE_562_length_10403_cov_5.609780	10403	19	1	0	Low-quality		dsDNAphage							0.00285155	8.26503e-05	0	0	0	0	1
NODE_122_length_18918_cov_34.238615	18918	24	2	0	Low-quality	24-bp-DTR	NCLDV							0.00282947	8.20103e-05	0	0	0.0200231	0	7
NODE_336_length_16874_cov_5.475296	16874	22	2	0	Low-quality		dsDNAphage							0.00282382	8.18466e-05	0	0	0	0	1
NODE_89_length_23391_cov_31.529097	23391	32	4	0	Low-quality		dsDNAphage							0.00282081	8.17594e-05	0	0	0.0171549	0	5	2
NODE_19_length_58567_cov_13.969972	58567	90	40	0	High-quality		dsDNAphage	Viruses	Uroviricota	Caudoviricetes	Caudovirales	Chaseviridae	--	0.00277358	8.03904e-05	0.906946	0.023533	0.00606701	0.665877	14	1
NODE_30_length_49877_cov_33.847096	49877	69	32	0	High-quality		dsDNAphage	Viruses	Uroviricota	Caudoviricetes	Caudovirales	Podoviridae	__	0.00273495	7.92707e-05	0	0	0.0169117	0	17	1
NODE_248_length_11299_cov_30.726699	11299	30	0	0	Not-determined		dsDNAphage							0.002711	7.85765e-05	0	0	0.0159323	0	5
NODE_152_length_16537_cov_34.057335	16537	21	3	0	Low-quality		lavidaviridae							0.00269894	7.8227e-05	0	0	0.0196756	0	4
NODE_93_length_22851_cov_38.288866	22851	6	2	0	Low-quality		lavidaviridae							0.00264544	7.66764e-05	0	0	0.0202253	0	3
NODE_540_length_10702_cov_5.329295	10702	17	2	0	Low-quality		dsDNAphage							0.00264178	7.65703e-05	0	0	0	0	1
NODE_28_length_58744_cov_22.097718	58744	109	20	0	High-quality		dsDNAphage							0.00264079	7.65415e-05	0.00902806	0.000234255	0	0.00172387	9	4
NODE_279_length_12549_cov_7.228350	12549	15	11	0	Low-quality		dsDNAphage							0.00248102	7.19108e-05	0.00319961	8.30219e-05	0	0.000789105	6
NODE_218_length_15699_cov_18.519944	15699	22	7	0	Low-quality		dsDNAphage							0.00245868	7.12634e-05	0.00906058	0.000235099	0	0	2	4
NODE_565_length_10360_cov_4.630471	10360	20	0	0	Not-determined		dsDNAphage							0.0024378	7.0658e-05	0	0	0	0	1
NODE_395_length_14639_cov_5.112383	14639	24	9	0	Low-quality		dsDNAphage							0.00239365	6.93784e-05	0	0	0	0	1
NODE_480_length_12171_cov_87.554804	12171	25	5	0	Low-quality		dsDNAphage							0.0502845	0.00145746	0	0	0	0	1		Yes
NODE_87_length_23508_cov_11.914851	23508	32	23	0	Medium-quality		dsDNAphage							0.00235598	6.82865e-05	0	0	0.00591537	0	7
NODE_115_length_19153_cov_54.734789	19153	21	1	0	Low-quality		dsDNAphage							0.00235252	6.81862e-05	0	0	0.0314736	0	5
NODE_45_length_40245_cov_71.273451	40245	66	9	0	High-quality		dsDNAphage							0.00230837	6.69066e-05	0	0	0.0483359	0	11	2
NODE_198_length_17162_cov_8.139709	17162	24	14	0	Low-quality		dsDNAphage							0.00221754	6.42739e-05	0.00366515	9.51015e-05	0	0	4	3
NODE_60_length_33699_cov_56.537986	33699	63	8	0	Low-quality		dsDNAphage							0.00213931	6.20064e-05	0	0	0.0366221	0	6
NODE_344_length_10047_cov_6.310649	10047	11	1	0	Low-quality		dsDNAphage							0.00212879	6.17016e-05	0.00258824	6.71585e-05	0	0	1
NODE_220_length_12458_cov_5.580263	12458	18	10	0	Low-quality		dsDNAphage							0.0021266	6.16382e-05	0	0	0.00280418	0	4
NODE_231_length_12240_cov_8.266229	12240	16	13	0	Low-quality		dsDNAphage							0.00209812	6.08127e-05	0	0	0.00408314	0	5
NODE_167_length_19707_cov_13.857114	19707	21	9	0	Low-quality		dsDNAphage							0.00207836	6.02398e-05	0.00655218	0.000170013	0	0	1
NODE_265_length_13125_cov_8.086611	13125	16	15	0	Low-quality		dsDNAphage							0.00203326	5.89328e-05	0.00367407	9.53329e-05	0	0	1
NODE_195_length_13594_cov_6.978211	13594	16	2	0	Low-quality		dsDNAphage							0.00202002	5.85489e-05	0	0	0.0022432	0	4
NODE_269_length_12932_cov_17.907354	12932	20	15	0	Low-quality		dsDNAphage							0.00201875	5.85121e-05	0.0076915	0.000199575	0	0	4	4
NODE_7_length_129747_cov_102.094146	129747	189	23	1	Medium-quality		dsDNAphage	Viruses	Uroviricota	Caudoviricetes	Caudovirales	__	__	0.04975	0.00144197	0	0	0.00165113	0	21	1	Yes
NODE_162_length_20855_cov_130.097260	20855	41	8	0	Low-quality		dsDNAphage							0.00201031	5.82676e-05	0.174318	0.0045231	0	0.00243236	8
NODE_177_length_14525_cov_6.861507	14525	15	12	0	Low-quality		dsDNAphage							0.00199705	5.78832e-05	0	0	0.00340337	0	4	4
NODE_165_length_20231_cov_126.853638	20231	49	6	0	Low-quality		dsDNAphage							0.00199011	5.76821e-05	0.129803	0.00336807	0	0.00119443	6	5
NODE_324_length_10511_cov_5.960979	10511	10	7	0	Low-quality		dsDNAphage							0.00193179	5.59916e-05	0.00256246	6.64894e-05	0.000935441	0.000829527	6
NODE_242_length_11716_cov_7.129234	11716	18	8	0	Low-quality		dsDNAphage							0.00187505	5.43471e-05	0	0	0.00356576	0	3
NODE_162_length_29363_cov_90.274328	29363	51	13	1	Medium-quality		dsDNAphage							0.0449855	0.00130388	0	0	0.00126536	0	7	15	Yes
NODE_16_length_77208_cov_43.714088	77208	100	39	0	Complete	55-bp-DTR	dsDNAphage							0.00183443	5.31696e-05	0.0182516	0.000473583	0	0	2
NODE_112_length_30334_cov_10.487863	30334	24	14	0	Low-quality		dsDNAphage							0.00182072	5.27723e-05	0.00452935	0.000117525	0	0	2
NODE_108_length_20329_cov_14.759347	20329	24	16	1	Low-quality		dsDNAphage							0.001737	5.03457e-05	0	0	0.00757592	0	1	2
NODE_320_length_10658_cov_14.319815	10658	11	11	0	Low-quality		dsDNAphage							0.00173459	5.02759e-05	0.00659356	0.000171086	0	0	1
NODE_236_length_11971_cov_19.179339	11971	3	0	0	Low-quality		RNA							0.00171234	4.9631e-05	0	0	0.0106473	0	1
NODE_150_length_32017_cov_71.550497	32017	54	15	1	Medium-quality		dsDNAphage							0.0448201	0.00129908	0	0	0.000878843	0	3	15	Yes
NODE_109_length_20137_cov_8.063539	20137	27	24	0	Low-quality		dsDNAphage	Viruses	Uroviricota	Caudoviricetes	Caudovirales	Myoviridae	__	0.00169978	4.9267e-05	0	0	0.00396696	0	6	8
NODE_50_length_55433_cov_98.338131	55433	96	32	0	High-quality		dsDNAphage							0.0413966	0.00119985	0	0	0.000939187	0	9	4	Yes
NODE_105_length_40361_cov_82.448544	40361	50	8	0	High-quality		dsDNAphage							0.0401098	0.00116256	0	0	0.00114397	0	9	3	Yes
NODE_164_length_20273_cov_9.522158	20273	19	12	0	Low-quality		dsDNAphage							0.00156628	4.53976e-05	0.00392508	0.000101846	0	0	1
NODE_26_length_61917_cov_77.027545	61917	104	22	0	Medium-quality		dsDNAphage							0.00154975	4.49184e-05	0.0312139	0.000809923	0	0	6	3
NODE_281_length_12470_cov_9.202416	12470	24	6	0	Low-quality		dsDNAphage							0.00153837	4.45885e-05	0.00387238	0.000100479	0	0	3
NODE_477_length_12231_cov_54.343873	12231	21	1	0	Low-quality		dsDNAphage							0.0356121	0.00103219	0	0	0.000622369	0	1	2	Yes
NODE_213_length_16009_cov_72.637896	16009	27	3	1	Low-quality		dsDNAphage							0.00147129	4.26443e-05	0.018932	0.000491238	0	0	4	2
NODE_52_length_37795_cov_25.739110	37795	44	31	0	Low-quality		dsDNAphage							0.00144492	4.18801e-05	0	0	0.0127666	0	7	3
NODE_210_length_24183_cov_66.876699	24183	30	2	1	Low-quality		NCLDV							0.0350154	0.0010149	0	0	0	0	1	2	Yes
NODE_19_length_65839_cov_170.542898	65839	97	28	1	High-quality		dsDNAphage	Viruses	Uroviricota	Caudoviricetes	Caudovirales	Siphoviridae	__	0.00137754	3.99271e-05	0.341347	0.00885709	0	0.00076763	19	2
NODE_105_length_20757_cov_8.574099	20757	36	18	0	Low-quality		dsDNAphage							0.00133784	3.87764e-05	0	0	0.004368	0	3
NODE_188_length_17861_cov_13.749579	17861	17	6	0	High-quality		dsDNAphage							0.00133605	3.87246e-05	0.0055243	0.000143342	0	0	2	14
NODE_288_length_10129_cov_16.093905	10129	4	0	0	Low-quality		lavidaviridae							0.00130588	3.78501e-05	0	0	0.00807889	0	1
NODE_41_length_51098_cov_14.216641	51098	77	9	1	Medium-quality	55-bp-DTR	dsDNAphage							0.00130187	3.7734e-05	0.00611728	0.000158728	0	0	5	2
NODE_26_length_50088_cov_18.872644	50088	80	37	0	Complete	55-bp-DTR	dsDNAphage	Viruses	Uroviricota	Caudoviricetes	Caudovirales	Myoviridae	__	0.00121771	3.52944e-05	0.0141541	0.000367264	0	0.00642965	8	1
NODE_128_length_37951_cov_53.787365	37951	50	21	1	High-quality		dsDNAphage							0.0284383	0.000824264	0	0	0.000596963	0	5	3	Yes
NODE_255_length_11087_cov_21.885515	11087	16	7	0	Low-quality		lavidaviridae							0.00120002	3.47818e-05	0	0	0.00971848	0	1	2
NODE_322_length_10567_cov_10.072964	10567	29	7	0	Low-quality		dsDNAphage							0.00118221	3.42656e-05	0.00442832	0.000114904	0	0	1
NODE_208_length_16271_cov_20.560619	16271	17	7	0	Low-quality		dsDNAphage							0.00103637	3.00386e-05	0.00816239	0.000211794	0	0	1	2
NODE_201_length_13228_cov_95.300843	13228	29	12	0	Low-quality		dsDNAphage							0.0256857	0.000744484	0	0	0.0815476	0	3		Yes
NODE_23_length_62804_cov_127.536742	62804	83	16	0	Complete	55-bp-DTR	dsDNAphage							0.000924968	2.68096e-05	0.100921	0.00261865	0	0.000515659	5
NODE_155_length_16428_cov_9.385452	16428	17	3	0	Low-quality		dsDNAphage							0.000838127	2.42926e-05	0	0	0.0045923	0	1
NODE_252_length_11225_cov_9.390689	11225	15	3	0	Low-quality		lavidaviridae							0.000771802	2.23702e-05	0	0	0.00512243	0	1
NODE_300_length_11463_cov_11.696353	11463	15	2	0	Low-quality		dsDNAphage							0.000738908	2.14168e-05	0.00551631	0.000143134	0	0	1
NODE_367_length_15397_cov_50.923022	15397	20	4	0	High-quality		dsDNAphage							0.025152	0.000729014	0	0	0	0	1	11	Yes
NODE_55_length_45369_cov_155.840910	45369	51	38	0	Complete	55-bp-DTR	dsDNAphage							0	0	3.54732	0.092044	0	0.584693	2
NODE_40_length_51528_cov_152.666854	51528	60	8	0	Complete	55-bp-DTR	dsDNAphage							0	0	0.424358	0.011011	0	0.0927469	2	2
NODE_176_length_27972_cov_35.607443	27972	41	14	0	Low-quality		dsDNAphage							0.0227478	0.00065933	0	0	0.0011096	0	6	5	Yes
NODE_1220_length_2135_cov_49.335096	2135	2	1	0	Complete	55-bp-DTR	ssDNA							0	0	0	0	0	0.016642	1
NODE_817_length_2872_cov_24.618388	2872	7	0	0	Complete	55-bp-DTR	RNA							0	0	0	0	0	0.00805603	1
NODE_159_length_29886_cov_45.178003	29886	38	24	0	High-quality		dsDNAphage	Viruses	Uroviricota	Caudoviricetes	Caudovirales	Myoviridae	--	0.022017	0.000638147	0	0	0.00401923	0	4	1	Yes
NODE_1171_length_2209_cov_18.597493	2209	3	3	0	Complete	55-bp-DTR	lavidaviridae							0	0	0	0	0	0.00623079	1
NODE_30_length_65600_cov_43.599527	65600	85	5	1	Medium-quality		dsDNAphage							0.021641	0.00062725	0	0	0	0	1		Yes
NODE_646_length_4994_cov_6.343187	4994	5	5	0	Complete	55-bp-DTR	lavidaviridae							0	0	0	0	0.00317556	0.00253783	2
NODE_713_length_3144_cov_7.463257	3144	5	0	0	Complete	55-bp-DTR	RNA							0	0	0	0	0.00626913	0.00250585	2
NODE_75_length_42105_cov_151.338169	42105	54	25	0	Complete	55-bp-DTR	dsDNAphage							0	0	0.332046	0.00861577	0	0.00890006	2	2
NODE_1135_length_2270_cov_5.424379	2270	4	2	0	Complete	55-bp-DTR	ssDNA							0	0	0	0	0.0135533	0.00171475	1	3
NODE_1285_length_2746_cov_81.127090	2746	3	2	0	Complete	199-bp-DTR	ssDNA							0	0	0	0	0.0469772	0	1
NODE_1682_length_2223_cov_32.610701	2223	4	3	0	Complete	55-bp-DTR	lavidaviridae							0	0	0	0	0.015715	0	1	3
NODE_1660_length_2245_cov_16.717352	2245	4	3	0	Complete	55-bp-DTR	ssDNA							0	0	0	0	0.00805299	0	1	3
NODE_80_length_41473_cov_120.946086	41473	52	23	0	Complete	54-bp-DTR	dsDNAphage							0	0	0.0632426	0.00164099	0	0.0044375	2	2
NODE_34_length_54776_cov_26.194752	54776	77	26	0	Complete	29-bp-DTR	dsDNAphage							0	0	0.0104684	0.000271629	0	0	1
NODE_177_length_27849_cov_39.713859	27849	36	4	0	Low-quality		dsDNAphage							0.0195749	0.000567366	0	0	0.000590606	0	1	3	Yes
NODE_11_length_122724_cov_52.299896	122724	223	41	0	Complete	328-bp-DTR	dsDNAphage							0	0	0.021057	0.000546377	0	0.00189924	14	4
NODE_264_length_20881_cov_36.232498	20881	36	7	0	Low-quality		dsDNAphage	Viruses	Uroviricota	Caudoviricetes	Caudovirales	Siphoviridae	__	0.0182814	0.000529875	0	0	0	0	1	1	Yes
NODE_54_length_45482_cov_87.253572	45482	67	15	0	Complete	34-bp-DTR	dsDNAphage							0	0	0.035067	0.000909901	0	0	1	6
NODE_99_length_41585_cov_28.223838	41585	67	30	0	Medium-quality		dsDNAphage							0.0171223	0.000496278	0	0	0.000888017	0	2		Yes
NODE_26_length_69851_cov_31.639220	69851	131	9	0	High-quality		dsDNAphage							0.0161962	0.000469435	0	0	0	0	1		Yes
NODE_92_length_42679_cov_23.496833	42679	48	13	0	High-quality		dsDNAphage							0.0157717	0.000457133	0	0	0	0	1		Yes
NODE_18_length_57866_cov_64.072253	57866	89	42	1	High-quality		dsDNAphage							0	0	0.206477	0.00535755	0	0.0234563	2
NODE_9_length_88981_cov_55.325270	88981	132	59	1	High-quality		dsDNAphage							0	0	0.00528576	0.000137152	0.00154497	0.0208276	27
NODE_10_length_87226_cov_49.429558	87226	190	59	1	High-quality		dsDNAphage							0	0	0.00513511	0.000133243	0	0.017557	5	3
NODE_1104_length_2315_cov_8.249115	2315	5	0	0	High-quality		RNA							0	0	0	0	0	0.00282478	1
NODE_419_length_13666_cov_30.929175	13666	36	6	0	Low-quality		dsDNAphage							0.0154609	0.000448123	0	0	0	0	2	2	Yes
NODE_791_length_2929_cov_5.952679	2929	5	4	0	High-quality		ssDNA							0	0	0	0	0.00501217	0.0019881	2
NODE_21_length_63341_cov_42.482429	63341	94	18	0	High-quality		dsDNAphage							0	0	0.0160651	0.00041685	0	0	1
NODE_838_length_2811_cov_3.562772	2811	5	0	0	High-quality		RNA							0	0	0	0	0	0.00124072	1
NODE_112_length_39777_cov_25.886738	39777	55	27	0	Medium-quality		dsDNAphage	Viruses	Uroviricota	Caudoviricetes	Caudovirales	Siphoviridae	__	0.0153443	0.000444744	0	0	0	0	5	1	Yes
NODE_13_length_63484_cov_41.689842	63484	98	31	1	High-quality		dsDNAphage							0	0	0	0	0.0216597	0	1	3
NODE_27_length_59515_cov_17.092953	59515	92	16	0	High-quality		dsDNAphage							0	0	0.00705232	0.00018299	0	0	1	2
NODE_35_length_54468_cov_82.173120	54468	102	18	0	High-quality		dsDNAphage							0	0	0.0325084	0.000843513	0	0	7	6
NODE_37_length_53064_cov_153.543719	53064	94	16	3	High-quality		dsDNAphage							0	0	0.11605	0.0030112	0	0	2	9
NODE_22_length_75334_cov_26.537082	75334	94	8	1	High-quality		dsDNAphage							0.0134151	0.000388827	0	0	0	0	1		Yes
NODE_20_length_63555_cov_48.920079	63555	81	45	0	High-quality		dsDNAphage							0	0	0.0194374	0.000504352	0	0.0011088	19
NODE_62_length_44094_cov_30.378937	44094	65	36	0	High-quality		dsDNAphage	Viruses	Uroviricota	Caudoviricetes	Caudovirales	Myoviridae	Jilinvirus	0	0	0.0122121	0.000316874	0	0	1	2
NODE_173_length_28349_cov_23.290450	28349	35	17	0	Medium-quality		dsDNAphage							0.0130767	0.00037902	0	0	0	0	1	2	Yes
NODE_307_length_17853_cov_21.339252	17853	22	5	0	High-quality		dsDNAphage							0.0102123	0.000295996	0	0	0	0	1	11	Yes
NODE_318_length_17248_cov_20.046414	17248	43	6	0	Low-quality		dsDNAphage							0.00998075	0.000289285	0	0	0	0	1		Yes
NODE_156_length_30610_cov_20.847161	30610	50	9	0	Medium-quality		dsDNAphage							0.00987186	0.000286129	0	0	0	0	1		Yes
NODE_66_length_26425_cov_136.531361	26425	63	12	0	Low-quality		dsDNAphage							0	0	0	0	0	0.564034	6	2
NODE_126_length_26151_cov_14.904277	26151	45	16	0	Low-quality		dsDNAphage							0	0	0.00619616	0.000160775	0	0	1
NODE_136_length_23839_cov_27.460688	23839	48	8	0	Low-quality		dsDNAphage							0	0	0.0107968	0.000280149	0	0	1
NODE_141_length_23257_cov_14.506508	23257	43	5	1	Low-quality		dsDNAphage							0	0	0.00587191	0.000152361	0	0	1
NODE_142_length_23236_cov_9.846340	23236	43	7	0	Low-quality		dsDNAphage							0	0	0.00392481	0.000101839	0	0	1
NODE_143_length_23155_cov_10.314978	23155	20	13	0	Low-quality		dsDNAphage							0	0	0.00451513	0.000117156	0	0	1
NODE_265_length_20874_cov_13.987463	20874	31	11	0	Medium-quality		dsDNAphage							0.00946617	0.000274371	0	0	0	0	1	3	Yes
NODE_5_length_101742_cov_39.037084	101742	212	58	0	Low-quality		dsDNAphage							0	0	0	0	0.01849	0.00991197	33
NODE_81_length_45552_cov_16.305647	45552	65	23	1	High-quality		dsDNAphage							0.00859585	0.000249145	0	0	0	0	1		Yes
NODE_156_length_21695_cov_25.816682	21695	24	9	0	Low-quality		dsDNAphage							0	0	0.0101462	0.000263268	0	0	1
NODE_81_length_21351_cov_20.335603	21351	27	5	1	Low-quality		dsDNAphage							0	0	0	0	0.00546037	0.00739154	5	2
NODE_212_length_12720_cov_43.976076	12720	13	0	0	Not-determined	22-bp-DTR	NCLDV							0.00856837	0.000248349	0	0	0.021747	0	2		Yes
NODE_153_length_10770_cov_19.190574	10770	23	3	0	Low-quality		ssDNA							0	0	0	0	0	0.00675998	1
NODE_446_length_12885_cov_13.123383	12885	23	7	0	Low-quality		dsDNAphage							0.00816448	0.000236642	0	0	0	0	1	2	Yes
NODE_146_length_33257_cov_14.352539	33257	46	7	1	Medium-quality		dsDNAphage							0.00689397	0.000199817	0	0	0.00113219	0	6		Yes
NODE_69_length_25082_cov_46.755224	25082	21	16	0	Low-quality		dsDNAphage							0	0	0	0	0.00429947	0.00675885	6
NODE_22_length_53435_cov_42.522312	53435	48	32	0	Low-quality		dsDNAphage							0	0	0	0	0.00488848	0.00645175	18
NODE_176_length_19041_cov_24.645054	19041	26	10	0	Low-quality		dsDNAphage							0	0	0.00987901	0.000256336	0	0	1	15
NODE_71_length_24924_cov_37.894568	24924	43	24	0	Low-quality		dsDNAphage							0	0	0	0	0	0.00637065	6	2
NODE_140_length_11436_cov_19.861963	11436	15	5	0	Low-quality		dsDNAphage							0	0	0	0	0.0203534	0.00518725	6	2
NODE_85_length_20742_cov_52.886692	20742	28	23	0	Low-quality		dsDNAphage							0	0	0.159075	0.0041276	0	0.015028	3
NODE_180_length_18563_cov_8.438027	18563	21	14	0	Low-quality		dsDNAphage							0	0	0.00355313	9.21948e-05	0	0	1
NODE_299_length_11477_cov_152.716424	11477	21	13	0	Low-quality		dsDNAphage							0	0	0.248588	0.00645024	0	0.0142689	3
NODE_183_length_18252_cov_14.919987	18252	16	14	0	Low-quality		dsDNAphage							0	0	0.0058754	0.000152452	0	0	1
NODE_445_length_12899_cov_12.924712	12899	24	2	0	Low-quality		dsDNAphage							0.00625165	0.0001812	0	0	0	0	1	11	Yes
NODE_186_length_18012_cov_8.878599	18012	18	14	0	Low-quality		dsDNAphage							0	0	0.00371345	9.63547e-05	0	0	2
NODE_136_length_11498_cov_13.167963	11498	24	5	0	Low-quality		dsDNAphage							0	0	0	0	0	0.00456075	1
NODE_190_length_17745_cov_12.176427	17745	25	7	0	Low-quality		dsDNAphage							0	0	0.00513744	0.000133304	0	0	1	15
NODE_193_length_17589_cov_13.036501	17589	21	15	0	Low-quality		dsDNAphage							0	0	0.00560217	0.000145362	0	0	1
NODE_194_length_17495_cov_7.550172	17495	21	8	0	Low-quality		dsDNAphage							0	0	0.00340746	8.8415e-05	0	0	2	15
NODE_195_length_17247_cov_16.838239	17247	20	3	0	Low-quality		dsDNAphage							0	0	0.00740586	0.000192164	0	0	1	4
NODE_199_length_17151_cov_47.699169	17151	22	9	1	Low-quality		dsDNAphage							0	0	0.0259688	0.000673825	0	0	1	4
NODE_275_length_12675_cov_28.377338	12675	14	1	0	Low-quality		dsDNAphage							0	0	0.0231179	0.000599852	0	0.0120088	1
NODE_200_length_17088_cov_7.326777	17088	24	9	0	Low-quality		dsDNAphage							0	0	0.00327289	8.49232e-05	0	0	1
NODE_202_length_16737_cov_22.675878	16737	29	7	1	Low-quality		dsDNAphage							0	0	0.00924673	0.00023993	0	0	1
NODE_109_length_13685_cov_7.392590	13685	36	8	0	Low-quality		dsDNAphage	Viruses	Uroviricota	Caudoviricetes	Caudovirales	Podoviridae	__	0	0	0	0	0	0.0025053	1	3
NODE_207_length_16326_cov_18.661484	16326	35	2	0	Low-quality		dsDNAphage							0	0	0.00738019	0.000191497	0	0	1	2
NODE_145_length_11278_cov_6.140159	11278	12	6	0	Low-quality		dsDNAphage							0	0	0	0	0	0.00202942	1
NODE_212_length_16113_cov_7.393262	16113	27	9	0	Low-quality		dsDNAphage							0	0	0.00324421	8.4179e-05	0	0	1
NODE_215_length_15917_cov_7.261379	15917	17	6	0	Low-quality		dsDNAphage							0	0	0.00328833	8.53239e-05	0	0	1
NODE_219_length_15691_cov_11.611729	15691	45	6	0	Low-quality		dsDNAphage							0	0	0.00497813	0.00012917	0	0	1	2
NODE_154_length_10647_cov_4.100642	10647	28	8	0	Low-quality		dsDNAphage							0	0	0	0	0	0.00138341	1
NODE_227_length_15065_cov_10.213791	15065	32	11	0	Low-quality		dsDNAphage							0	0	0.00444648	0.000115375	0	0	1
NODE_211_length_24178_cov_9.572939	24178	27	9	0	Medium-quality		dsDNAphage							0.00576033	0.000166959	0	0	0	0	1	2	Yes
NODE_231_length_14956_cov_8.668143	14956	5	1	0	Low-quality		dsDNAphage							0	0	0.00367504	9.53582e-05	0	0	1
NODE_233_length_14846_cov_5.662700	14846	15	5	1	Low-quality		dsDNAphage							0	0	0.00221465	5.74647e-05	0	0	1
NODE_234_length_14768_cov_6.952967	14768	22	6	0	Low-quality		dsDNAphage							0	0	0.0028088	7.28813e-05	0	0	1
NODE_236_length_14642_cov_10.203812	14642	26	8	0	Low-quality		dsDNAphage							0	0	0.00462257	0.000119944	0	0	1
NODE_238_length_14541_cov_7.747480	14541	11	7	0	Low-quality		dsDNAphage							0	0	0.00341678	8.86569e-05	0	0	1
NODE_242_length_14324_cov_7.360221	14324	33	6	1	Low-quality		dsDNAphage							0	0	0.00298397	7.74265e-05	0	0	1
NODE_246_length_14173_cov_9.791047	14173	16	5	0	Low-quality		dsDNAphage							0	0	0.00716799	0.000185992	0	0	3	2
NODE_247_length_13925_cov_7.392141	13925	9	8	0	Low-quality		dsDNAphage							0	0	0.00325788	8.45339e-05	0	0	1
NODE_176_length_14636_cov_39.821411	14636	22	2	1	Low-quality		dsDNAphage							0	0	0	0	0.0210269	0	2
NODE_204_length_24500_cov_9.878912	24500	41	9	0	Low-quality		dsDNAphage							0.00553149	0.000160327	0	0	0	0	1		Yes
NODE_258_length_13462_cov_16.725740	13462	18	15	0	Low-quality		dsDNAphage							0	0	0.0343309	0.0008908	0	0	4
NODE_216_length_12585_cov_31.943655	12585	23	5	0	Low-quality		dsDNAphage							0	0	0	0	0.0160541	0	1
NODE_257_length_11042_cov_28.999454	11042	18	2	0	Low-quality		dsDNAphage							0	0	0	0	0.0153388	0	1
NODE_266_length_13025_cov_4.767232	13025	15	11	0	Low-quality		dsDNAphage							0	0	0.00208572	5.41192e-05	0	0	1
NODE_270_length_12907_cov_6.360333	12907	13	8	0	Low-quality		dsDNAphage							0	0	0.00280981	7.29076e-05	0	0	1
NODE_294_length_19067_cov_10.903272	19067	28	9	0	Low-quality		dsDNAphage							0.00532465	0.000154332	0	0	0	0	1		Yes
NODE_278_length_12582_cov_6.933424	12582	15	4	0	Low-quality		dsDNAphage							0	0	0.00276361	7.17088e-05	0	0	1	6
NODE_281_length_19887_cov_11.063937	19887	43	5	0	Low-quality		dsDNAphage							0.00515761	0.00014949	0	0	0	0	1	2	Yes
NODE_134_length_17816_cov_18.198694	17816	23	5	0	Low-quality		dsDNAphage							0	0	0	0	0.0116176	0	2	2
NODE_365_length_15423_cov_10.972410	15423	30	6	0	Low-quality		dsDNAphage							0.00509564	0.000147694	0	0	0	0	1	2	Yes
NODE_200_length_13316_cov_19.751301	13316	10	3	0	Low-quality		NCLDV							0	0	0	0	0.0108547	0	1	2
NODE_287_length_12017_cov_6.446246	12017	27	3	0	Low-quality		dsDNAphage							0	0	0.0028438	7.37895e-05	0	0	1
NODE_4_length_148847_cov_78.456738	148847	277	124	2	Complete	55-bp-DTR	dsDNAphage	Viruses	Uroviricota	Caudoviricetes	Caudovirales	Myoviridae	--	0.00484782	0.000140511	0	0	0.0615951	0	20	1	Yes
NODE_298_length_11547_cov_7.737992	11547	19	10	0	Low-quality		dsDNAphage							0	0	0.00331907	8.61216e-05	0	0	1
NODE_302_length_11453_cov_16.950693	11453	11	8	0	Low-quality		dsDNAphage							0	0	0.00667813	0.000173281	0	0	1
NODE_303_length_11439_cov_7.394589	11439	11	5	0	Low-quality		dsDNAphage							0	0	0.00384687	9.98167e-05	0	0	1
NODE_137_length_17483_cov_12.072527	17483	19	12	0	Low-quality		dsDNAphage							0	0	0	0	0.00593758	0	1	2
NODE_314_length_10765_cov_10.762372	10765	11	1	0	Low-quality		dsDNAphage							0	0	0.00706791	0.000183395	0	0	2
NODE_178_length_14497_cov_11.836172	14497	8	2	0	Low-quality		RNA							0	0	0	0	0.00589161	0	1
NODE_50_length_38002_cov_10.516589	38002	40	18	0	Low-quality		dsDNAphage							0	0	0.00110202	2.85946e-05	0	0.00357762	12
NODE_326_length_10436_cov_11.939987	10436	9	4	0	Low-quality		dsDNAphage							0	0	0.00499308	0.000129558	0	0	1
NODE_334_length_10263_cov_6.485600	10263	17	7	0	Low-quality		dsDNAphage							0	0	0.00254348	6.59969e-05	0	0	2	2
NODE_339_length_10131_cov_6.359667	10131	10	4	0	Low-quality		dsDNAphage							0	0	0.00280609	7.2811e-05	0	0	1
NODE_290_length_10032_cov_9.942267	10032	16	11	0	Low-quality		dsDNAphage							0	0	0	0	0.00490504	0	1
NODE_341_length_10089_cov_18.821607	10089	12	5	0	Low-quality		dsDNAphage							0	0	0.0123574	0.000320643	0	0	1	2
NODE_161_length_10319_cov_8.324240	10319	23	11	1	Low-quality		dsDNAphage							0	0	0.00211772	5.49495e-05	0	0.00287589	4
NODE_169_length_19438_cov_37.139968	19438	26	21	0	Low-quality		dsDNAphage	Viruses	Uroviricota	Caudoviricetes	Caudovirales	Myoviridae	__	0	0	0.0155888	0.000404491	0	0.002874	4	2
NODE_263_length_10917_cov_109.113883	10917	14	3	0	Low-quality		dsDNAphage							0	0	0	0	0.00449496	0	3	2
NODE_157_length_10441_cov_8.251396	10441	24	3	0	Low-quality		dsDNAphage							0	0	0.00115781	3.00424e-05	0	0.00282439	3
NODE_115_length_13148_cov_6.059116	13148	29	7	1	Low-quality		dsDNAphage							0	0	0.0012276	3.18531e-05	0.000640994	0.00205578	4
NODE_286_length_10159_cov_7.817102	10159	10	3	0	Low-quality		lavidaviridae							0	0	0	0	0.00383127	0	1
NODE_279_length_20117_cov_9.917157	20117	16	4	0	Low-quality		dsDNAphage							0.00461416	0.000133738	0	0	0	0	1		Yes
NODE_285_length_19822_cov_8.798148	19822	18	0	0	Not-determined		dsDNAphage							0.00440186	0.000127585	0	0	0.00210758	0	4	2	Yes
NODE_113_length_13237_cov_7.059323	13237	31	6	0	Low-quality		dsDNAphage							0	0	0.00136737	3.54799e-05	0	0.002416	5
NODE_151_length_22036_cov_123.084027	22036	44	8	0	Low-quality		dsDNAphage							0	0	0.116042	0.003011	0	0.00227373	3
NODE_96_length_17885_cov_6.120415	17885	31	9	0	Low-quality		dsDNAphage							0	0	0.00137411	3.56548e-05	0	0.00209282	5
NODE_163_length_15839_cov_6.202420	15839	24	15	0	Low-quality		dsDNAphage							0	0	0	0	0.00305809	0	1
NODE_141_length_11387_cov_5.584716	11387	27	3	0	Low-quality		dsDNAphage							0	0	0.00124829	3.23899e-05	0	0.00190061	4
NODE_175_length_19071_cov_91.848128	19071	26	17	0	Low-quality		dsDNAphage							0	0	0.0388322	0.0010076	0	0.00172428	5
NODE_95_length_37102_cov_16.789484	37102	38	14	0	Low-quality		dsDNAphage							0	0	0.00714666	0.000185438	0	0.00155019	5
NODE_432_length_13245_cov_7.516603	13245	20	4	0	Low-quality		dsDNAphage							0.00403553	0.000116967	0	0	0	0	1		Yes
NODE_317_length_10741_cov_119.389856	10741	12	7	0	Low-quality		dsDNAphage							0	0	0.0997902	0.00258931	0	0.00119155	1	2
NODE_148_length_22139_cov_68.146214	22139	27	6	0	Low-quality		dsDNAphage							0	0	0.0279065	0.000724103	0	0.000890353	4	9
NODE_308_length_11237_cov_75.409319	11237	25	10	0	Low-quality		dsDNAphage							0	0	0.0354393	0.000919561	0	0.000681712	1	3
NODE_106_length_33834_cov_13.722520	33834	30	22	0	Medium-quality		dsDNAphage	Viruses	Uroviricota	Caudoviricetes	Caudovirales	Siphoviridae	__	0	0	0.00545661	0.000141586	0	0	1	1
NODE_113_length_30322_cov_83.631017	30322	47	15	0	Medium-quality		dsDNAphage							0	0	0.033856	0.000878478	0	0	2	3
NODE_115_length_29805_cov_14.055798	29805	53	15	2	Medium-quality		dsDNAphage							0	0	0.00614409	0.000159424	0	0	1	1
NODE_139_length_17386_cov_18.084588	17386	20	3	0	Low-quality		lavidaviridae							0.00120571	3.49468e-05	0	0	0.00990862	0	1	2	Yes
NODE_68_length_25199_cov_23.584752	25199	39	2	0	Medium-quality		dsDNAphage							0	0	0	0	0	0.00814982	1
NODE_161_length_20901_cov_14.416435	20901	26	9	0	Medium-quality		dsDNAphage							0	0	0.00646866	0.000167845	0	0	1	15
NODE_136_length_17484_cov_19.748178	17484	17	2	0	Low-quality		dsDNAphage							0.000738839	2.14148e-05	0	0	0.00984271	0	1		Yes
NODE_99_length_21688_cov_45.455878	21688	41	5	0	Medium-quality		dsDNAphage							0	0	0	0	0.0270552	0	2	2
NODE_223_length_12432_cov_6.999434	12432	15	7	1	Low-quality		dsDNAphage							0	0	0	0	0.00377953	0.00115472	4		Yes
NODE_84_length_20967_cov_17.546146	20967	40	6	0	Medium-quality		dsDNAphage							0	0	0.00130993	3.39895e-05	0	0.00619322	3
NODE_120_length_27943_cov_14.371092	27943	36	31	0	Medium-quality		dsDNAphage							0	0	0.0257529	0.000668223	0.00206746	0.00326075	8	8
NODE_98_length_21703_cov_22.250462	21703	29	4	0	Medium-quality		dsDNAphage							0	0	0	0	0.011109	0	1
NODE_43_length_41342_cov_9.258943	41342	74	17	0	Medium-quality		dsDNAphage							0	0	0	0	0.00455386	0	1
NODE_203_length_16635_cov_159.362792	16635	21	6	0	Medium-quality		dsDNAphage							0	0	0.225596	0.00585366	0	0.00243915	3	14
NODE_116_length_19118_cov_22.208572	19118	34	7	0	Low-quality		dsDNAphage							0	0	0	0	0.012092	0	1	2	Yes
NODE_68_length_28946_cov_4.927071	28946	29	19	0	Medium-quality		dsDNAphage							0	0	0	0	0.00245917	0	1
NODE_121_length_18978_cov_7.316123	18978	22	1	0	Low-quality		dsDNAphage							0	0	0	0	0.0037747	0	1		Yes
NODE_214_length_15939_cov_18.888882	15939	25	8	1	Medium-quality		dsDNAphage							0	0	0.00800111	0.000207609	0	0.00114877	5
NODE_57_length_45209_cov_8.670461	45209	44	28	0	Medium-quality		dsDNAphage							0	0	0.00358635	9.30569e-05	0	0	1
NODE_60_length_44761_cov_15.399969	44761	68	34	0	Medium-quality		dsDNAphage							0	0	0.006921	0.000179583	0	0	1	3
NODE_72_length_27839_cov_6.253131	27839	55	7	1	Low-quality		dsDNAphage							0	0	0	0	0.00311034	0	1		Yes
NODE_67_length_42808_cov_9.298880	42808	71	16	0	Medium-quality		dsDNAphage							0	0	0.00388681	0.000100853	0	0	1	2
NODE_78_length_41717_cov_126.037372	41717	59	29	0	Medium-quality	55-bp-DTR	dsDNAphage							0	0	0.107469	0.00278854	0	0.000862155	11
NODE_90_length_38250_cov_10.742924	38250	49	19	0	Medium-quality		dsDNAphage							0	0	0.00420237	0.000109041	0	0	1
NODE_92_length_38126_cov_23.192088	38126	43	26	0	Medium-quality		dsDNAphage							0	0	0.00965158	0.000250434	0	0	1
NODE_146_length_22189_cov_123.200506	22189	26	5	0	Medium-quality		dsDNAphage							0	0	0.0830234	0.00215425	0	0.000536095	2	4
NODE_247_length_11348_cov_4.815992	11348	16	0	0	Not-determined		dsDNAphage							0	0	0	0	0.00252347	0	1
NODE_1_length_322093_cov_133.317782	322093	574	346	2	Complete	63-bp-DTR	dsDNAphage								0		0			27
NODE_35_length_44979_cov_92.429993	44979	54	32	0	Complete	55-bp-DTR	dsDNAphage								0		0			2	3
NODE_102_length_21115_cov_7.720465	21115	32	3	2	Low-quality		dsDNAphage								0		0			4	2
NODE_156_length_16412_cov_10.853090	16412	15	6	0	Low-quality		dsDNAphage								0		0			2	2
NODE_189_length_13875_cov_13.173227	13875	13	10	0	Low-quality		dsDNAphage								0		0			1	3
NODE_267_length_10707_cov_6.303605	10707	32	6	0	Low-quality		ssDNA								0		0			1	2
NODE_58_length_34672_cov_99.316376	34672	29	7	0	Low-quality		dsDNAphage								0		0			4	3
NODE_38_length_43700_cov_43.710345	43700	66	20	1	Medium-quality		dsDNAphage								0		0			2	8
NODE_58_length_30286_cov_6.078926	30286	50	25	0	Medium-quality		dsDNAphage								0		0			5
